# Supplementary material for: A-to-I Editing Is Subtype-Specific in Non-Hodgkin Lymphomas
Source: Genes (Basel). 2024 Jul 1;15(7):864. doi: 10.3390/genes15070864 (PMC11276283; doi:10.3390/genes15070864)
Supplement: Supplementary file 1 [file genes-15-00864-s001.zip]

Archive with 4 entries (4 files):
- A-to-I editing Supplementary Material.pdf
- TableS1.xlsx
- TableS3.xlsx
- TableS5.xlsx
