# Supplementary material for: A-to-I Editing Is Subtype-Specific in Non-Hodgkin Lymphomas
Source: Genes (Basel). 2024 Jul 1;15(7):864. doi: 10.3390/genes15070864 (PMC11276283; doi:10.3390/genes15070864)
Supplement: Supplementary file 1 [file genes-15-00864-s001.zip › TableS1.xlsx]

## Sheet: Comparison of GCB vs. ABC
Site				GCB		ABC			FDR adjusted p-value		Link to REDIportal		Editing site in Repetitive region
chr	position	gene		Avg	Std	Avg	Std		GA				Yes?	Family	Subfamily
1	10517352	—		0.149117	0.0831284	0.090845	0.0753314		0.018		http://srv00.recas.ba.infn.it/cgi/atlas/getpage_dev.py?query9=hg&query10=hg19&query1=chr1%3A10517352-10517352		Yes	ALU	SINE/AluJr4
1	20978457	DDOST		0.151928	0.0387637	0.128067	0.0325834		0.037		http://srv00.recas.ba.infn.it/cgi/atlas/getpage_dev.py?query9=hg&query10=hg19&query1=chr1%3A20978457-20978457		Yes	ALU	SINE/AluY
1	36068243	PSMB2		0.0869558	0.0484297	0.0609286	0.0365948		0.049		http://srv00.recas.ba.infn.it/cgi/atlas/getpage_dev.py?query9=hg&query10=hg19&query1=chr1%3A36068243-36068243		Yes	ALU	SINE/AluSc
1	150703679	CTSS		0.290535	0.0872935	0.231493	0.0859229		0.032		http://srv00.recas.ba.infn.it/cgi/atlas/getpage_dev.py?query9=hg&query10=hg19&query1=chr1%3A150703679-150703679		Yes	ALU	SINE/AluSx
1	150703692	CTSS		0.301288	0.102494	0.24242	0.086862		0.049		http://srv00.recas.ba.infn.it/cgi/atlas/getpage_dev.py?query9=hg&query10=hg19&query1=chr1%3A150703692-150703692		Yes	ALU	SINE/AluSx
1	150705286	CTSS		0.110588	0.0213361	0.0975242	0.0197345		0.043		http://srv00.recas.ba.infn.it/cgi/atlas/getpage_dev.py?query9=hg&query10=hg19&query1=chr1%3A150705286-150705286		Yes	ALU	SINE/AluSz6
2	99812336	MRPL30		0.534483	0.132782	0.458317	0.09614		0.043		http://srv00.recas.ba.infn.it/cgi/atlas/getpage_dev.py?query9=hg&query10=hg19&query1=chr2%3A99812336-99812336		Yes	AlU	SINE/AluSx
3	10192720	VHL		0.0537555	0.0302987	0.0336108	0.0178718		0.0085		http://srv00.recas.ba.infn.it/cgi/atlas/getpage_dev.py?query9=hg&query10=hg19&query1=chr3%3A10192720-10192720		Yes	ALU	SINE/AluSx
3	14986098	FGD5-AS1		0.230176	0.138881	0.152497	0.106959		0.043		http://srv00.recas.ba.infn.it/cgi/atlas/getpage_dev.py?query9=hg&query10=hg19&query1=chr3%3A14986098-14986098		Yes	REP	SINE/FLAM_C
3	14986110	FGD5-AS1		0.452768	0.15488	0.345796	0.150123		0.026		http://srv00.recas.ba.infn.it/cgi/atlas/getpage_dev.py?query9=hg&query10=hg19&query1=chr3%3A14986110-14986110		Yes	REP	SINE/FLAM_C
3	14986399	FGD5-AS1		0.108456	0.0613988	0.0720295	0.0458185		0.032		http://srv00.recas.ba.infn.it/cgi/atlas/getpage_dev.py?query9=hg&query10=hg19&query1=chr3%3A14986399-14986399		Yes	ALU	SINE/AluSq2
3	14986447	FGD5-AS1		0.114752	0.0718307	0.0581133	0.0463245		0.0021		http://srv00.recas.ba.infn.it/cgi/atlas/getpage_dev.py?query9=hg&query10=hg19&query1=chr3%3A14986447-14986447		Yes	ALU	SINE/AluSq2
3	38182641	MYD88		0.124158	0.0767092	0.197243	0.13193		0.026		http://srv00.recas.ba.infn.it/cgi/atlas/getpage_dev.py?query9=hg&query10=hg19&query1=chr3%3A38182641-38182641		No
3	156259288	SSR3		0.557916	0.132165	0.399063	0.0746954		1.2e-06		http://srv00.recas.ba.infn.it/cgi/atlas/getpage_dev.py?query9=hg&query10=hg19&query1=chr3%3A156259288-156259288		Yes	ALU	SINE/AluSx1
3	156259295	SSR3		0.529439	0.11586	0.3964	0.0888202		1.3e-05		http://srv00.recas.ba.infn.it/cgi/atlas/getpage_dev.py?query9=hg&query10=hg19&query1=chr3%3A156259295-156259295		Yes	ALU	SINE/AluSx1
3	156259317	SSR3		0.222323	0.0944935	0.136641	0.0686115		0.00081		http://srv00.recas.ba.infn.it/cgi/atlas/getpage_dev.py?query9=hg&query10=hg19&query1=chr3%3A156259317-156259317		Yes	ALU	SINE/AluSx1
3	156259324	SSR3		0.0946441	0.0450506	0.0718019	0.0248314		0.04		http://srv00.recas.ba.infn.it/cgi/atlas/getpage_dev.py?query9=hg&query10=hg19&query1=chr3%3A156259324-156259324		Yes	ALU	SINE/AluSx1
3	156259341	SSR3		0.448181	0.098046	0.379247	0.0706697		0.0089		http://srv00.recas.ba.infn.it/cgi/atlas/getpage_dev.py?query9=hg&query10=hg19&query1=chr3%3A156259341-156259341		Yes	ALU	SINE/AluSx1
3	156259363	SSR3		0.492552	0.112992	0.386042	0.108592		0.0021		http://srv00.recas.ba.infn.it/cgi/atlas/getpage_dev.py?query9=hg&query10=hg19&query1=chr3%3A156259363-156259363		Yes	ALU	SINE/AluSx1
3	156259367	SSR3		0.365622	0.0880404	0.285258	0.0689129		0.0011		http://srv00.recas.ba.infn.it/cgi/atlas/getpage_dev.py?query9=hg&query10=hg19&query1=chr3%3A156259367-156259367		Yes	ALU	SINE/AluSx1
3	156259407	SSR3		0.585828	0.106681	0.514416	0.103309		0.032		http://srv00.recas.ba.infn.it/cgi/atlas/getpage_dev.py?query9=hg&query10=hg19&query1=chr3%3A156259407-156259407		Yes	ALU	SINE/AluSx1
4	2940430	NOP14		0.053494	0.0303387	0.031594	0.0177914		0.0039		http://srv00.recas.ba.infn.it/cgi/atlas/getpage_dev.py?query9=hg&query10=hg19&query1=chr4%3A2940430-2940430		Yes	ALU	SINE/AluJo
4	2940434	NOP14		0.0878535	0.0569345	0.0459245	0.0366273		0.0039		http://srv00.recas.ba.infn.it/cgi/atlas/getpage_dev.py?query9=hg&query10=hg19&query1=chr4%3A2940434-2940434		Yes	ALU	SINE/AluJo
4	2940462	NOP14		0.403706	0.15449	0.313372	0.108913		0.034		http://srv00.recas.ba.infn.it/cgi/atlas/getpage_dev.py?query9=hg&query10=hg19&query1=chr4%3A2940462-2940462		Yes	ALU	SINE/AluJo
4	177252238	SPCS3		0.195333	0.084583	0.144647	0.0762653		0.043		http://srv00.recas.ba.infn.it/cgi/atlas/getpage_dev.py?query9=hg&query10=hg19&query1=chr4%3A177252238-177252238		Yes	ALU	SINE/AluJo
6	42855962	—		0.525023	0.145758	0.416201	0.110382		0.0082		http://srv00.recas.ba.infn.it/cgi/atlas/getpage_dev.py?query9=hg&query10=hg19&query1=chr6%3A42855962-42855962		Yes	ALU	SINE/AluSz
6	42856047	—		0.106284	0.0486938	0.139485	0.0479951		0.034		http://srv00.recas.ba.infn.it/cgi/atlas/getpage_dev.py?query9=hg&query10=hg19&query1=chr6%3A42856047-42856047		Yes	ALU	SINE/AluSz
6	42856051	—		0.344481	0.195664	0.206965	0.0776746		0.0039		http://srv00.recas.ba.infn.it/cgi/atlas/getpage_dev.py?query9=hg&query10=hg19&query1=chr6%3A42856051-42856051		Yes	ALU	SINE/AluSz
6	42856116	—		0.73693	0.0911511	0.664542	0.0667816		0.0059		http://srv00.recas.ba.infn.it/cgi/atlas/getpage_dev.py?query9=hg&query10=hg19&query1=chr6%3A42856116-42856116		Yes	ALU	SINE/AluSz
6	42856978	—		0.0319717	0.0239233	0.052368	0.0200813		0.0059		http://srv00.recas.ba.infn.it/cgi/atlas/getpage_dev.py?query9=hg&query10=hg19&query1=chr6%3A42856978-42856978		Yes	ALU	SINE/AluSp
6	42856983	—		0.267223	0.147399	0.197173	0.0508768		0.043		http://srv00.recas.ba.infn.it/cgi/atlas/getpage_dev.py?query9=hg&query10=hg19&query1=chr6%3A42856983-42856983		Yes	ALU	SINE/AluSp
6	149912377	—		0.108068	0.0473692	0.0703201	0.0364988		0.0039		http://srv00.recas.ba.infn.it/cgi/atlas/getpage_dev.py?query9=hg&query10=hg19&query1=chr6%3A149912377-149912377		Yes	ALU	SINE/AluSc
6	150047362	NUP43		0.077438	0.0418026	0.0494091	0.0345791		0.018		http://srv00.recas.ba.infn.it/cgi/atlas/getpage_dev.py?query9=hg&query10=hg19&query1=chr6%3A150047362-150047362		Yes	ALU	SINE/AluSc
6	150047418	NUP43		0.0887238	0.0503749	0.0504055	0.0381806		0.0059		http://srv00.recas.ba.infn.it/cgi/atlas/getpage_dev.py?query9=hg&query10=hg19&query1=chr6%3A150047418-150047418		Yes	ALU	SINE/AluSc
7	17384880	AHR		0.168455	0.0932914	0.0899789	0.0608983		0.0011		http://srv00.recas.ba.infn.it/cgi/atlas/getpage_dev.py?query9=hg&query10=hg19&query1=chr7%3A17384880-17384880		Yes	ALU	SINE/AluSc
7	17384882	AHR		0.276117	0.0849539	0.172549	0.0717668		1.3e-05		http://srv00.recas.ba.infn.it/cgi/atlas/getpage_dev.py?query9=hg&query10=hg19&query1=chr7%3A17384882-17384882		Yes	ALU	SINE/AluSc
7	44872473	H2AFV		0.351167	0.146079	0.26533	0.111678		0.042		http://srv00.recas.ba.infn.it/cgi/atlas/getpage_dev.py?query9=hg&query10=hg19&query1=chr7%3A44872473-44872473		Yes	ALU	SINE/AluSc
7	44872480	H2AFV		0.129306	0.0901543	0.0748374	0.0413775		0.012		http://srv00.recas.ba.infn.it/cgi/atlas/getpage_dev.py?query9=hg&query10=hg19&query1=chr7%3A44872480-44872480		Yes	ALU	SINE/AluSc
7	44872487	H2AFV		0.0838618	0.0747882	0.0475042	0.0402897		0.048		http://srv00.recas.ba.infn.it/cgi/atlas/getpage_dev.py?query9=hg&query10=hg19&query1=chr7%3A44872487-44872487		Yes	ALU	SINE/AluSc
7	44872701	H2AFV		0.0550016	0.0536029	0.0289309	0.0263493		0.043		http://srv00.recas.ba.infn.it/cgi/atlas/getpage_dev.py?query9=hg&query10=hg19&query1=chr7%3A44872701-44872701		Yes	ALU	SINE/AluY
7	44872862	H2AFV		0.102492	0.0457345	0.0725598	0.0485412		0.043		http://srv00.recas.ba.infn.it/cgi/atlas/getpage_dev.py?query9=hg&query10=hg19&query1=chr7%3A44872862-44872862		Yes	ALU	SINE/AluY
7	44873000	H2AFV		0.0517421	0.0296385	0.0351227	0.0243183		0.049		http://srv00.recas.ba.infn.it/cgi/atlas/getpage_dev.py?query9=hg&query10=hg19&query1=chr7%3A44873000-44873000		Yes	ALU	SINE/AluY
7	65618192	CRCP		0.0510174	0.0254637	0.0339341	0.0162387		0.01		http://srv00.recas.ba.infn.it/cgi/atlas/getpage_dev.py?query9=hg&query10=hg19&query1=chr7%3A65618192-65618192		Yes	ALU	SINE/AluSp
8	30536606	GSR		0.143533	0.0725451	0.0997039	0.0606753		0.038		http://srv00.recas.ba.infn.it/cgi/atlas/getpage_dev.py?query9=hg&query10=hg19&query1=chr8%3A30536606-30536606		Yes	ALU	SINE/AluSp
8	38829345	PLEKHA2		0.16743	0.0753858	0.109985	0.0539384		0.0047		http://srv00.recas.ba.infn.it/cgi/atlas/getpage_dev.py?query9=hg&query10=hg19&query1=chr8%3A38829345-38829345		Yes	ALU	SINE/AluYc
8	38829754	PLEKHA2		0.141188	0.0788492	0.0992752	0.052001		0.043		http://srv00.recas.ba.infn.it/cgi/atlas/getpage_dev.py?query9=hg&query10=hg19&query1=chr8%3A38829754-38829754		Yes	ALU	SINE/AluJr4
9	37503346	POLR1E		0.0863695	0.0665255	0.0554685	0.0250577		0.042		http://srv00.recas.ba.infn.it/cgi/atlas/getpage_dev.py?query9=hg&query10=hg19&query1=chr9%3A37503346-37503346		Yes	ALU	SINE/AluJo
9	115446721	—		0.584048	0.155839	0.471414	0.123305		0.023		http://srv00.recas.ba.infn.it/cgi/atlas/getpage_dev.py?query9=hg&query10=hg19&query1=chr9%3A115446721-115446721		Yes	ALU	SINE/AluJr
11	8707908	RPL27A		0.163744	0.0819431	0.119325	0.0463234		0.042		http://srv00.recas.ba.infn.it/cgi/atlas/getpage_dev.py?query9=hg&query10=hg19&query1=chr11%3A8707908-8707908		Yes	ALU	SINE/AluSq
11	9771768	SWAP70		0.0581567	0.0202394	0.0784962	0.026266		0.012		http://srv00.recas.ba.infn.it/cgi/atlas/getpage_dev.py?query9=hg&query10=hg19&query1=chr11%3A9771768-9771768		Yes	ALU	SINE/AluSx1
13	21949151	ZDHHC20		0.263007	0.116046	0.17657	0.111781		0.014		http://srv00.recas.ba.infn.it/cgi/atlas/getpage_dev.py?query9=hg&query10=hg19&query1=chr13%3A21949151-21949151		Yes	ALU	SINE/AluSz
15	41597533	—		0.0518022	0.0247675	0.0324193	0.0253814		0.012		http://srv00.recas.ba.infn.it/cgi/atlas/getpage_dev.py?query9=hg&query10=hg19&query1=chr15%3A41597533-41597533		Yes	ALU	SINE/AluSz6
17	1368218	MYO1C		0.0685301	0.0252217	0.0488597	0.0246095		0.012		http://srv00.recas.ba.infn.it/cgi/atlas/getpage_dev.py?query9=hg&query10=hg19&query1=chr17%3A1368218-1368218		Yes	ALU	SINE/AluSx
17	37915434	IKZF3		0.0719597	0.0268995	0.0536188	0.0246359		0.024		http://srv00.recas.ba.infn.it/cgi/atlas/getpage_dev.py?query9=hg&query10=hg19&query1=chr17%3A37915434-37915434		Yes	ALU	SINE/AluJb
17	37917294	IKZF3		0.0533671	0.0231383	0.0405291	0.0139943		0.034		http://srv00.recas.ba.infn.it/cgi/atlas/getpage_dev.py?query9=hg&query10=hg19&query1=chr17%3A37917294-37917294		Yes	ALU	SINE/AluJo
17	57279170	PRR11		0.0644697	0.0376786	0.0400495	0.0269632		0.014		http://srv00.recas.ba.infn.it/cgi/atlas/getpage_dev.py?query9=hg&query10=hg19&query1=chr17%3A57279170-57279170		Yes	ALU	SINE/AluSq2
17	57279171	PRR11		0.0726501	0.0452199	0.0462491	0.0219239		0.012		http://srv00.recas.ba.infn.it/cgi/atlas/getpage_dev.py?query9=hg&query10=hg19&query1=chr17%3A57279171-57279171		Yes	ALU	SINE/AluSq2
20	35520977	SAMHD1		0.282203	0.0611077	0.331334	0.0582737		0.011		http://srv00.recas.ba.infn.it/cgi/atlas/getpage_dev.py?query9=hg&query10=hg19&query1=chr20%3A35520977-35520977		Yes	REP	SINE/FLAM_A
20	43706870	STK4		0.46038	0.101224	0.399134	0.0949047		0.048		http://srv00.recas.ba.infn.it/cgi/atlas/getpage_dev.py?query9=hg&query10=hg19&query1=chr20%3A43706870-43706870		Yes	ALU	SINE/AluSg
20	43707842	STK4		0.422059	0.114116	0.353125	0.0822219		0.034		http://srv00.recas.ba.infn.it/cgi/atlas/getpage_dev.py?query9=hg&query10=hg19&query1=chr20%3A43707842-43707842		Yes	ALU	SINE/AluSg
22	24968608	—		0.114313	0.0534495	0.082083	0.0408458		0.034		http://srv00.recas.ba.infn.it/cgi/atlas/getpage_dev.py?query9=hg&query10=hg19&query1=chr22%3A24968608-24968608		Yes	ALU	SINE/AluSx4
22	24969623	—		0.107945	0.0428455	0.0821332	0.0379245		0.046		http://srv00.recas.ba.infn.it/cgi/atlas/getpage_dev.py?query9=hg&query10=hg19&query1=chr22%3A24969623-24969623		Yes	ALU	SINE/AluJo
22	24969694	—		0.0713574	0.0313778	0.0485704	0.0225753		0.0089		http://srv00.recas.ba.infn.it/cgi/atlas/getpage_dev.py?query9=hg&query10=hg19&query1=chr22%3A24969694-24969694		Yes	ALU	SINE/AluJo
22	24969755	—		0.162167	0.0860708	0.113221	0.0454372		0.032		http://srv00.recas.ba.infn.it/cgi/atlas/getpage_dev.py?query9=hg&query10=hg19&query1=chr22%3A24969755-24969755		Yes	ALU	SINE/AluJo
22	39414912	—		0.210026	0.0857996	0.160624	0.0592874		0.033		http://srv00.recas.ba.infn.it/cgi/atlas/getpage_dev.py?query9=hg&query10=hg19&query1=chr22%3A39414912-39414912		Yes	ALU	SINE/AluJb
22	39415872	—		0.280202	0.100309	0.212818	0.0777641		0.014		http://srv00.recas.ba.infn.it/cgi/atlas/getpage_dev.py?query9=hg&query10=hg19&query1=chr22%3A39415872-39415872		Yes	ALU	SINE/AluSq2
X	77082975	MAGT1		0.0580217	0.0461711	0.0856271	0.0337262		0.042		http://srv00.recas.ba.infn.it/cgi/atlas/getpage_dev.py?query9=hg&query10=hg19&query1=chrX%3A77082975-77082975		Yes	ALU	SINE/AluSg
X	118673331	CXorf56		0.137333	0.0751151	0.0848414	0.0457517		0.007		http://srv00.recas.ba.infn.it/cgi/atlas/getpage_dev.py?query9=hg&query10=hg19&query1=chrX%3A118673331-118673331		Yes	ALU	SINE/AluSz
AVG represents the weighted average editing efficiency for a group, STD represents the standard deviation of AVG

## Sheet: Comparison of GCB vs. FL
Site				GCB		FL			FDR adjusted p-value		Link to REDIportal		Editing site in Repetitive region
chr	position	gene		Avg	Std	Avg	Std		GF				Yes?	Family	Subfamily
1	38327206	INPP5B		0.0461155	0.0301359	0.0979513	0.0310036		0.029		http://srv00.recas.ba.infn.it/cgi/atlas/getpage_dev.py?query9=hg&query10=hg19&query1=chr1%3A38327206-38327206		Yes	ALU	SINE/AluSq
1	150703612	CTSS		0.343576	0.154339	0.130938	0.0820338		0.016		http://srv00.recas.ba.infn.it/cgi/atlas/getpage_dev.py?query9=hg&query10=hg19&query1=chr1%3A150703612-150703612		Yes	ALU	SINE/AluSx
1	150703672	CTSS		0.292284	0.0734593	0.206614	0.0683958		0.04		http://srv00.recas.ba.infn.it/cgi/atlas/getpage_dev.py?query9=hg&query10=hg19&query1=chr1%3A150703672-150703672		Yes	ALU	SINE/AluSx
1	150703676	CTSS		0.468107	0.0847985	0.335829	0.0842211		0.015		http://srv00.recas.ba.infn.it/cgi/atlas/getpage_dev.py?query9=hg&query10=hg19&query1=chr1%3A150703676-150703676		Yes	ALU	SINE/AluSx
1	150703742	CTSS		0.113144	0.0468038	0.0418077	0.0327975		0.0014		http://srv00.recas.ba.infn.it/cgi/atlas/getpage_dev.py?query9=hg&query10=hg19&query1=chr1%3A150703742-150703742		Yes	ALU	SINE/AluSx
1	150703781	CTSS		0.0875417	0.0487958	0.0356052	0.0250517		0.026		http://srv00.recas.ba.infn.it/cgi/atlas/getpage_dev.py?query9=hg&query10=hg19&query1=chr1%3A150703781-150703781		Yes	ALU	SINE/AluSx
1	150703860	CTSS		0.0638024	0.0264877	0.0276934	0.0221086		0.016		http://srv00.recas.ba.infn.it/cgi/atlas/getpage_dev.py?query9=hg&query10=hg19&query1=chr1%3A150703860-150703860		Yes	ALU	SINE/AluSx
1	150704448	CTSS		0.0535923	0.0312004	0.0212964	0.0188074		0.04		http://srv00.recas.ba.infn.it/cgi/atlas/getpage_dev.py?query9=hg&query10=hg19&query1=chr1%3A150704448-150704448		Yes	ALU	SINE/AluJo
1	150704544	CTSS		0.162563	0.0758875	0.0797836	0.0557265		0.042		http://srv00.recas.ba.infn.it/cgi/atlas/getpage_dev.py?query9=hg&query10=hg19&query1=chr1%3A150704544-150704544		Yes	ALU	SINE/AluJo
1	150704660	CTSS		0.0925693	0.0604187	0.0248729	0.0266711		0.016		http://srv00.recas.ba.infn.it/cgi/atlas/getpage_dev.py?query9=hg&query10=hg19&query1=chr1%3A150704660-150704660		Yes	ALU	SINE/AluJo
8	11701392	CTSB		0.12249	0.0357995	0.0608041	0.0595742		0.02		http://srv00.recas.ba.infn.it/cgi/atlas/getpage_dev.py?query9=hg&query10=hg19&query1=chr8%3A11701392-11701392		Yes	ALU	SINE/AluSx1
8	11701504	CTSB		0.26365	0.0592261	0.164079	0.0950748		0.026		http://srv00.recas.ba.infn.it/cgi/atlas/getpage_dev.py?query9=hg&query10=hg19&query1=chr8%3A11701504-11701504		Yes	ALU	SINE/AluSx1
12	51324085	METTL7A		0.0515101	0.0206654	0.0321982	0.0153804		0.026		http://srv00.recas.ba.infn.it/cgi/atlas/getpage_dev.py?query9=hg&query10=hg19&query1=chr12%3A51324085-51324085		Yes	ALU	SINE/AluSq2
13	52604985	UTP14C		0.694319	0.168819	0.428674	0.125848		0.029		http://srv00.recas.ba.infn.it/cgi/atlas/getpage_dev.py?query9=hg&query10=hg19&query1=chr13%3A52604985-52604985		No
15	42860080	HAUS2		0.110977	0.0591419	0.0405286	0.0244664		0.016		http://srv00.recas.ba.infn.it/cgi/atlas/getpage_dev.py?query9=hg&query10=hg19&query1=chr15%3A42860080-42860080		Yes	ALU	SINE/AluSx
19	11561171	PRKCSH		0.760433	0.087803	0.860284	0.107564		0.026		http://srv00.recas.ba.infn.it/cgi/atlas/getpage_dev.py?query9=hg&query10=hg19&query1=chr19%3A11561171-11561171		Yes	ALU	SINE/AluSx1

## Sheet: Comparison of ABC vs. FL
Site				ABC		FL			FDR adjusted p-value		Link to REDIportal		Editing site in Repetitive region
chr	position	gene		Avg	Std	Avg	Std		AF				Yes?	Family	Subfamily
1	38326704	INPP5B		0.0708633	0.034725	0.120447	0.0439649		0.043		http://srv00.recas.ba.infn.it/cgi/atlas/getpage_dev.py?query9=hg&query10=hg19&query1=chr1%3A38326704-38326704		Yes	ALU	SINE/AluJr
1	150704448	CTSS		0.0607108	0.0359113	0.0212964	0.0188074		0.03		http://srv00.recas.ba.infn.it/cgi/atlas/getpage_dev.py?query9=hg&query10=hg19&query1=chr1%3A150704448-150704448		Yes	ALU	SINE/AluJo
1	150704548	CTSS		0.0562013	0.0319635	0.0149022	0.0175561		0.0047		http://srv00.recas.ba.infn.it/cgi/atlas/getpage_dev.py?query9=hg&query10=hg19&query1=chr1%3A150704548-150704548		Yes	ALU	SINE/AluJo
1	150704653	CTSS		0.156049	0.0696499	0.0696162	0.0603315		0.044		http://srv00.recas.ba.infn.it/cgi/atlas/getpage_dev.py?query9=hg&query10=hg19&query1=chr1%3A150704653-150704653		Yes	ALU	SINE/AluJo
1	150704659	CTSS		0.113535	0.0603307	0.0459495	0.0366509		0.044		http://srv00.recas.ba.infn.it/cgi/atlas/getpage_dev.py?query9=hg&query10=hg19&query1=chr1%3A150704659-150704659		Yes	ALU	SINE/AluJo
1	150704660	CTSS		0.100671	0.0569203	0.0248729	0.0266711		0.0047		http://srv00.recas.ba.infn.it/cgi/atlas/getpage_dev.py?query9=hg&query10=hg19&query1=chr1%3A150704660-150704660		Yes	ALU	SINE/AluJo
1	150705286	CTSS		0.0975242	0.0197345	0.136612	0.0265646		0.044		http://srv00.recas.ba.infn.it/cgi/atlas/getpage_dev.py?query9=hg&query10=hg19&query1=chr1%3A150705286-150705286		Yes	ALU	SINE/AluSz6
1	150783955	ARNT		0.655622	0.11729	0.468165	0.11284		0.024		http://srv00.recas.ba.infn.it/cgi/atlas/getpage_dev.py?query9=hg&query10=hg19&query1=chr1%3A150783955-150783955		No
3	150345451	SELT		0.0993126	0.050497	0.0457781	0.0391972		0.046		http://srv00.recas.ba.infn.it/cgi/atlas/getpage_dev.py?query9=hg&query10=hg19&query1=chr3%3A150345451-150345451		No
3	156259288	SSR3		0.399063	0.0746954	0.604945	0.14098		0.0047		http://srv00.recas.ba.infn.it/cgi/atlas/getpage_dev.py?query9=hg&query10=hg19&query1=chr3%3A156259288-156259288		Yes	ALU	SINE/AluSx1
6	42856051	—		0.206965	0.0776746	0.3899	0.158664		0.017		http://srv00.recas.ba.infn.it/cgi/atlas/getpage_dev.py?query9=hg&query10=hg19&query1=chr6%3A42856051-42856051		Yes	ALU	SINE/AluSz
8	11700525	CTSB		0.137222	0.0439177	0.0740461	0.0468904		0.044		http://srv00.recas.ba.infn.it/cgi/atlas/getpage_dev.py?query9=hg&query10=hg19&query1=chr8%3A11700525-11700525		Yes	ALU	SINE/AluSg
8	11700622	CTSB		0.164962	0.0551441	0.0684608	0.0399854		0.0062		http://srv00.recas.ba.infn.it/cgi/atlas/getpage_dev.py?query9=hg&query10=hg19&query1=chr8%3A11700622-11700622		Yes	ALU	SINE/AluSg
8	38829345	PLEKHA2		0.109985	0.0539384	0.189261	0.0701882		0.031		http://srv00.recas.ba.infn.it/cgi/atlas/getpage_dev.py?query9=hg&query10=hg19&query1=chr8%3A38829345-38829345		Yes	ALU	SINE/AluYc
9	115446721	—		0.471414	0.123305	0.640384	0.162344		0.031		http://srv00.recas.ba.infn.it/cgi/atlas/getpage_dev.py?query9=hg&query10=hg19&query1=chr9%3A115446721-115446721		Yes	ALU	SINE/AluJr
9	37503346	POLR1E		0.0554685	0.0250577	0.138716	0.0689418		0.021		http://srv00.recas.ba.infn.it/cgi/atlas/getpage_dev.py?query9=hg&query10=hg19&query1=chr9%3A37503346-37503346		Yes	ALU	SINE/AluJo
10	101992810	CWF19L1		0.205788	0.0705764	0.390292	0.235994		0.024		http://srv00.recas.ba.infn.it/cgi/atlas/getpage_dev.py?query9=hg&query10=hg19&query1=chr10%3A101992810-101992810		Yes	ALU	SINE/AluJo
12	51324081	METTL7A		0.0784027	0.0356508	0.038613	0.0172829		0.0047		http://srv00.recas.ba.infn.it/cgi/atlas/getpage_dev.py?query9=hg&query10=hg19&query1=chr12%3A51324081-51324081		Yes	ALU	SINE/AluSq2
12	51324085	METTL7A		0.055306	0.0251817	0.0321982	0.0153804		0.024		http://srv00.recas.ba.infn.it/cgi/atlas/getpage_dev.py?query9=hg&query10=hg19&query1=chr12%3A51324085-51324085		Yes	ALU	SINE/AluSq2
13	52604985	UTP14C		0.641394	0.124689	0.428674	0.125848		0.021		http://srv00.recas.ba.infn.it/cgi/atlas/getpage_dev.py?query9=hg&query10=hg19&query1=chr13%3A52604985-52604985		No
15	41591013	OIP5-AS1		0.0222175	0.0165984	0.0555343	0.0231152		0.024		http://srv00.recas.ba.infn.it/cgi/atlas/getpage_dev.py?query9=hg&query10=hg19&query1=chr15%3A41591013-41591013		Yes	ALU	SINE/AluSx1
15	41594611	—		0.0746723	0.0365314	0.0377076	0.0325358		0.049		http://srv00.recas.ba.infn.it/cgi/atlas/getpage_dev.py?query9=hg&query10=hg19&query1=chr15%3A41594611-41594611		Yes	ALU	SINE/AluSc
15	42860080	HAUS2		0.105606	0.0447722	0.0405286	0.0244664		0.0047		http://srv00.recas.ba.infn.it/cgi/atlas/getpage_dev.py?query9=hg&query10=hg19&query1=chr15%3A42860080-42860080		Yes	ALU	SINE/AluSx
17	37917201	IKZF3		0.187219	0.063759	0.291615	0.0754905		0.022		http://srv00.recas.ba.infn.it/cgi/atlas/getpage_dev.py?query9=hg&query10=hg19&query1=chr17%3A37917201-37917201		Yes	ALU	SINE/AluJo
17	37917207	IKZF3		0.180547	0.0506226	0.277151	0.0663828		0.0062		http://srv00.recas.ba.infn.it/cgi/atlas/getpage_dev.py?query9=hg&query10=hg19&query1=chr17%3A37917207-37917207		Yes	ALU	SINE/AluJo
20	35520977	SAMHD1		0.331334	0.0582737	0.242263	0.0403734		0.024		http://srv00.recas.ba.infn.it/cgi/atlas/getpage_dev.py?query9=hg&query10=hg19&query1=chr20%3A35520977-35520977		Yes	REP	SINE/FLAM_A
20	43707842	STK4		0.353125	0.0822219	0.493289	0.112263		0.03		http://srv00.recas.ba.infn.it/cgi/atlas/getpage_dev.py?query9=hg&query10=hg19&query1=chr20%3A43707842-43707842		Yes	ALU	SINE/AluJb
X	77082975	MAGT1		0.0856271	0.0337262	0.032167	0.0230614		0.0062		http://srv00.recas.ba.infn.it/cgi/atlas/getpage_dev.py?query9=hg&query10=hg19&query1=chrX%3A77082975-77082975		Yes	ALU	SINE/AluSg

## Sheet: Comparison of Cancer vs.Normal 
Site				Cancer		Normal			FDR adjusted p-value		Link to REDIportal		Editing site in Repetitive region
chr	position	gene		Avg	Std	Avg	Std		CN				Yes?	Family	Subfamily
1	150705212	CTSS		0.10306	0.0215768	0.0471901	0.0342834		1.1e-05		http://srv00.recas.ba.infn.it/cgi/atlas/getpage_dev.py?query9=hg&query10=hg19&query1=chr1%3A150705212-150705212		Yes	ALU	SINE/AluSz6
1	150705216	CTSS		0.0750646	0.0137084	0.0337808	0.0340886		7.94e-06		http://srv00.recas.ba.infn.it/cgi/atlas/getpage_dev.py?query9=hg&query10=hg19&query1=chr1%3A150705216-150705216		Yes	ALU	SINE/AluSz6
1	150705221	CTSS		0.143847	0.0334396	0.0348378	0.0328486		1.52e-09		http://srv00.recas.ba.infn.it/cgi/atlas/getpage_dev.py?query9=hg&query10=hg19&query1=chr1%3A150705221-150705221		Yes	ALU	SINE/AluSz6
1	150705222	CTSS		0.0510209	0.0215433	0.00903113	0.0157327		0.0033		http://srv00.recas.ba.infn.it/cgi/atlas/getpage_dev.py?query9=hg&query10=hg19&query1=chr1%3A150705222-150705222		Yes	ALU	SINE/AluSz6
1	150705243	CTSS		0.0605237	0.0127423	0	0		1.12e-06		http://srv00.recas.ba.infn.it/cgi/atlas/getpage_dev.py?query9=hg&query10=hg19&query1=chr1%3A150705243-150705243		Yes	ALU	SINE/AluSz6
2	85546451	TGOLN2		0.0634573	0.0243604	0.0384702	0.0420625		0.016		http://srv00.recas.ba.infn.it/cgi/atlas/getpage_dev.py?query9=hg&query10=hg19&query1=chr2%3A85546451-85546451		Yes	ALU	SINE/AluSc
3	156259229	SSR3		0.0666797	0.0535225	0.184744	0.115861		0.00043		http://srv00.recas.ba.infn.it/cgi/atlas/getpage_dev.py?query9=hg&query10=hg19&query1=chr3%3A156259229-156259229		Yes	ALU	SINE/AluSx1
3	156259288	SSR3		0.487686	0.137093	0.267924	0.0862701		9.24e-07		http://srv00.recas.ba.infn.it/cgi/atlas/getpage_dev.py?query9=hg&query10=hg19&query1=chr3%3A156259288-156259288		Yes	ALU	SINE/AluSx1
3	156259317	SSR3		0.174384	0.0925008	0.00150437	0.00731123		1.84e-11		http://srv00.recas.ba.infn.it/cgi/atlas/getpage_dev.py?query9=hg&query10=hg19&query1=chr3%3A156259317-156259317		Yes	ALU	SINE/AluSx1
4	2940026	NOP14		0.122513	0.0749928	0.379625	0.107259		2.8e-17		http://srv00.recas.ba.infn.it/cgi/atlas/getpage_dev.py?query9=hg&query10=hg19&query1=chr4%3A2940026-2940026		Yes	ALU	SINE/AluSp
4	57326126	PAICS		0.131605	0.0967803	0.353539	0.12223		5.79e-07		http://srv00.recas.ba.infn.it/cgi/atlas/getpage_dev.py?query9=hg&query10=hg19&query1=chr4%3A57326126-57326126		Yes	ALU	SINE/AluJb
4	57326131	PAICS		0.0457221	0.028927	0.184805	0.0731654		1.52e-14		http://srv00.recas.ba.infn.it/cgi/atlas/getpage_dev.py?query9=hg&query10=hg19&query1=chr4%3A57326131-57326131		Yes	ALU	SINE/AluJb
4	57326156	PAICS		0.0154158	0.010668	0.0625706	0.0390208		6.09e-11		http://srv00.recas.ba.infn.it/cgi/atlas/getpage_dev.py?query9=hg&query10=hg19&query1=chr4%3A57326156-57326156		Yes	ALU	SINE/AluJb
4	57326159	PAICS		0.0403866	0.0286232	0.141041	0.0650744		5.67e-10		http://srv00.recas.ba.infn.it/cgi/atlas/getpage_dev.py?query9=hg&query10=hg19&query1=chr4%3A57326159-57326159		Yes	ALU	SINE/AluJb
4	57326186	PAICS		0.00832282	0.00793102	0.0578059	0.0536945		1.55e-08		http://srv00.recas.ba.infn.it/cgi/atlas/getpage_dev.py?query9=hg&query10=hg19&query1=chr4%3A57326186-57326186		Yes	ALU	SINE/AluJb
4	57326262	PAICS		0.0247669	0.017469	0.0954317	0.075759		1.55e-06		http://srv00.recas.ba.infn.it/cgi/atlas/getpage_dev.py?query9=hg&query10=hg19&query1=chr4%3A57326262-57326262		Yes	ALU	SINE/AluJb
4	57326291	PAICS		0.325588	0.148193	0.547594	0.0960127		0.00042		http://srv00.recas.ba.infn.it/cgi/atlas/getpage_dev.py?query9=hg&query10=hg19&query1=chr4%3A57326291-57326291		Yes	ALU	SINE/AluJb
4	57326313	PAICS		0.0522219	0.0373194	0.12741	0.102669		0.0011		http://srv00.recas.ba.infn.it/cgi/atlas/getpage_dev.py?query9=hg&query10=hg19&query1=chr4%3A57326313-57326313		Yes	ALU	SINE/AluJb
4	57326315	PAICS		0.0472573	0.0345538	0.166473	0.0842088		1.75e-06		http://srv00.recas.ba.infn.it/cgi/atlas/getpage_dev.py?query9=hg&query10=hg19&query1=chr4%3A57326315-57326315		Yes	ALU	SINE/AluJb
4	57326321	PAICS		0.0294628	0.0174559	0.0541248	0.0353904		0.011		http://srv00.recas.ba.infn.it/cgi/atlas/getpage_dev.py?query9=hg&query10=hg19&query1=chr4%3A57326321-57326321		Yes	ALU	SINE/AluJb
4	57326329	PAICS		0.00898217	0.0099514	0.0558345	0.0612194		7.24e-06		http://srv00.recas.ba.infn.it/cgi/atlas/getpage_dev.py?query9=hg&query10=hg19&query1=chr4%3A57326329-57326329		Yes	ALU	SINE/AluJb
4	57326333	PAICS		0.0198174	0.0199141	0.149998	0.105753		4.9e-10		http://srv00.recas.ba.infn.it/cgi/atlas/getpage_dev.py?query9=hg&query10=hg19&query1=chr4%3A57326333-57326333		Yes	ALU	SINE/AluJb
4	57326875	PAICS		0.133464	0.0704969	0.413089	0.153871		1.19e-17		http://srv00.recas.ba.infn.it/cgi/atlas/getpage_dev.py?query9=hg&query10=hg19&query1=chr4%3A57326875-57326875		Yes	ALU	SINE/AluSx1
4	57326879	PAICS		0.121455	0.053566	0.290888	0.126957		5.45e-13		http://srv00.recas.ba.infn.it/cgi/atlas/getpage_dev.py?query9=hg&query10=hg19&query1=chr4%3A57326879-57326879		Yes	ALU	SINE/AluSx1
5	150648145	GM2A		0.027857	0.0193009	0.0546997	0.0500624		0.028		http://srv00.recas.ba.infn.it/cgi/atlas/getpage_dev.py?query9=hg&query10=hg19&query1=chr5%3A150648145-150648145		Yes	REP	DNA/MER102a
6	42856905	—		0.0553457	0.0294853	0.0365958	0.0289948		0.033		http://srv00.recas.ba.infn.it/cgi/atlas/getpage_dev.py?query9=hg&query10=hg19&query1=chr6%3A42856905-42856905		Yes	ALU	SINE/AluSp
6	42857023	—		0.064147	0.0287225	0.136536	0.0655525		5.79e-07		http://srv00.recas.ba.infn.it/cgi/atlas/getpage_dev.py?query9=hg&query10=hg19&query1=chr6%3A42857023-42857023		Yes	ALU	SINE/AluSp
6	42857111	—		0.143256	0.0688774	0.00423523	0.0109814		4e-22		http://srv00.recas.ba.infn.it/cgi/atlas/getpage_dev.py?query9=hg&query10=hg19&query1=chr6%3A42857111-42857111		Yes	ALU	SINE/AluSp
8	30536016	GSR		0.0975344	0.0644591	0.213223	0.101068		1.12e-06		http://srv00.recas.ba.infn.it/cgi/atlas/getpage_dev.py?query9=hg&query10=hg19&query1=chr8%3A30536016-30536016		Yes	ALU	SINE/AluJb
8	30536078	GSR		0.123323	0.0770349	0.400801	0.166646		1.46e-13		http://srv00.recas.ba.infn.it/cgi/atlas/getpage_dev.py?query9=hg&query10=hg19&query1=chr8%3A30536078-30536078		Yes	ALU	SINE/AluJb
8	30536125	GSR		0.026992	0.0210855	0.0517322	0.0443689		0.0065		http://srv00.recas.ba.infn.it/cgi/atlas/getpage_dev.py?query9=hg&query10=hg19&query1=chr8%3A30536125-30536125		Yes	ALU	SINE/AluJb
8	30536152	GSR		0.0301389	0.0264966	0.0647877	0.0484107		0.0067		http://srv00.recas.ba.infn.it/cgi/atlas/getpage_dev.py?query9=hg&query10=hg19&query1=chr8%3A30536152-30536152		Yes	ALU	SINE/AluJb
8	30536410	GSR		0.0174883	0.0149896	0.0598182	0.0481464		0.00016		http://srv00.recas.ba.infn.it/cgi/atlas/getpage_dev.py?query9=hg&query10=hg19&query1=chr8%3A30536410-30536410		Yes	ALU	SINE/AluSp
8	103841636	AZIN1		0.0334846	0.0308068	0.126698	0.108414		0.00016		http://srv00.recas.ba.infn.it/cgi/atlas/getpage_dev.py?query9=hg&query10=hg19&query1=chr8%3A103841636-103841636		Yes	ALU	SINE/AluJb
9	37503392	POLR1E		0.106758	0.0484635	0.159222	0.0776618		0.00096		http://srv00.recas.ba.infn.it/cgi/atlas/getpage_dev.py?query9=hg&query10=hg19&query1=chr9%3A37503392-37503392		No
9	131071533	TRUB2		0.12457	0.0901876	0.193918	0.0936951		0.0041		http://srv00.recas.ba.infn.it/cgi/atlas/getpage_dev.py?query9=hg&query10=hg19&query1=chr9%3A131071533-131071533		Yes	REP	SINE/FAM
10	73980006	ANAPC16		0.141231	0.0767374	0.0500129	0.02214		5.06e-10		http://srv00.recas.ba.infn.it/cgi/atlas/getpage_dev.py?query9=hg&query10=hg19&query1=chr10%3A73980006-73980006		Yes	ALU	SINE/AluSp
10	73980019	ANAPC16		0.177045	0.0913065	0.104236	0.0442589		0.00033		http://srv00.recas.ba.infn.it/cgi/atlas/getpage_dev.py?query9=hg&query10=hg19&query1=chr10%3A73980019-73980019		Yes	ALU	SINE/AluSp
12	69237534	MDM2		0.282887	0.103658	0.356049	0.111515		0.031		http://srv00.recas.ba.infn.it/cgi/atlas/getpage_dev.py?query9=hg&query10=hg19&query1=chr12%3A69237534-69237534		No
12	98942805	TMPO		0.0361178	0.0272493	0.0832478	0.0544984		0.00055		http://srv00.recas.ba.infn.it/cgi/atlas/getpage_dev.py?query9=hg&query10=hg19&query1=chr12%3A98942805-98942805		Yes	ALU	SINE/AluSc
15	42824348	SNAP23		0.0522528	0.0223915	0.0182999	0.0213508		0.00051		http://srv00.recas.ba.infn.it/cgi/atlas/getpage_dev.py?query9=hg&query10=hg19&query1=chr15%3A42824348-42824348		Yes	ALU	SINE/AluSg
17	25640011	WSB1		0.0582364	0.0236506	0.0040391	0.00832072		4.32e-15		http://srv00.recas.ba.infn.it/cgi/atlas/getpage_dev.py?query9=hg&query10=hg19&query1=chr17%3A25640011-25640011		Yes	ALU	SINE/AluSx
17	57281636	PRR11		0.0202316	0.0170583	0.0531281	0.0472179		5.1e-05		http://srv00.recas.ba.infn.it/cgi/atlas/getpage_dev.py?query9=hg&query10=hg19&query1=chr17%3A57281636-57281636		Yes	ALU	SINE/AluJb
17	57282022	PRR11		0.0146343	0.0120004	0.0618346	0.0529395		1.1e-06		http://srv00.recas.ba.infn.it/cgi/atlas/getpage_dev.py?query9=hg&query10=hg19&query1=chr17%3A57282022-57282022		Yes	ALU	SINE/AluSz
19	11552072	PRKCSH		0.145874	0.0490326	0.0297398	0.0225667		7.61e-18		http://srv00.recas.ba.infn.it/cgi/atlas/getpage_dev.py?query9=hg&query10=hg19&query1=chr19%3A11552072-11552072		No
19	39359190	RINL		0.0141479	0.0161616	0.0536665	0.0518772		1.55e-06		http://srv00.recas.ba.infn.it/cgi/atlas/getpage_dev.py?query9=hg&query10=hg19&query1=chr19%3A39359190-39359190		Yes	ALU	SINE/AluJr
20	43707709	STK4		0.356262	0.0778984	0.431366	0.128243		0.015		http://srv00.recas.ba.infn.it/cgi/atlas/getpage_dev.py?query9=hg&query10=hg19&query1=chr20%3A43707709-43707709		Yes	ALU	SINE/AluJb
20	43707759	STK4		0.101451	0.0377273	0.0637949	0.0310198		2.1e-05		http://srv00.recas.ba.infn.it/cgi/atlas/getpage_dev.py?query9=hg&query10=hg19&query1=chr20%3A43707759-43707759		Yes	ALU	SINE/AluJb
22	39414754	APOBEC3C		0.0241252	0.0148214	0.0704176	0.0426672		1.45e-09		http://srv00.recas.ba.infn.it/cgi/atlas/getpage_dev.py?query9=hg&query10=hg19&query1=chr22%3A39414754-39414754		Yes	ALU	SINE/AluJb
22	39414772	APOBEC3C		0.111286	0.0489736	0.271485	0.0842988		1.12e-11		http://srv00.recas.ba.infn.it/cgi/atlas/getpage_dev.py?query9=hg&query10=hg19&query1=chr22%3A39414772-39414772		Yes	ALU	SINE/AluJb
22	39414900	—		0.0274382	0.0150792	0.0512559	0.0234713		4.6e-05		http://srv00.recas.ba.infn.it/cgi/atlas/getpage_dev.py?query9=hg&query10=hg19&query1=chr22%3A39414900-39414900		Yes	ALU	SINE/AluJb
22	39414912	—		0.186206	0.0769274	0.32624	0.0815248		2.19e-08		http://srv00.recas.ba.infn.it/cgi/atlas/getpage_dev.py?query9=hg&query10=hg19&query1=chr22%3A39414912-39414912		Yes	ALU	SINE/AluJb
22	39414923	—		0.0292559	0.0153756	0.0536702	0.0318818		8.56e-06		http://srv00.recas.ba.infn.it/cgi/atlas/getpage_dev.py?query9=hg&query10=hg19&query1=chr22%3A39414923-39414923		Yes	ALU	SINE/AluJb
22	39415872	—		0.247069	0.0932412	0.359194	0.127452		0.0064		http://srv00.recas.ba.infn.it/cgi/atlas/getpage_dev.py?query9=hg&query10=hg19&query1=chr22%3A39415872-39415872		Yes	ALU	SINE/AluSq2
X	24095285	EIF2S3		0.0265362	0.0102431	0.0647792	0.0305333		8e-05		http://srv00.recas.ba.infn.it/cgi/atlas/getpage_dev.py?query9=hg&query10=hg19&query1=chrX%3A24095285-24095285		Yes	ALU	SINE/AluSx
X	24095286	EIF2S3		0.0331395	0.0124098	0.0785413	0.0372673		9.4e-05		http://srv00.recas.ba.infn.it/cgi/atlas/getpage_dev.py?query9=hg&query10=hg19&query1=chrX%3A24095286-24095286		Yes	ALU	SINE/AluSx
X	24095325	EIF2S3		0.0504182	0.0353616	0.176615	0.0996566		0.0067		http://srv00.recas.ba.infn.it/cgi/atlas/getpage_dev.py?query9=hg&query10=hg19&query1=chrX%3A24095325-24095325		Yes	ALU	SINE/AluSx
X	77083007	MAGT1		0.200672	0.0657311	0.0842262	0.0544836		2.02e-08		http://srv00.recas.ba.infn.it/cgi/atlas/getpage_dev.py?query9=hg&query10=hg19&query1=chrX%3A77083007-77083007		Yes	ALU	SINE/AluSg
X	77083041	MAGT1		0.148687	0.0676656	0.0613372	0.0337482		1.12e-06		http://srv00.recas.ba.infn.it/cgi/atlas/getpage_dev.py?query9=hg&query10=hg19&query1=chrX%3A77083041-77083041		Yes	ALU	SINE/AluSg

## Sheet: Comparison of GCB vs. Normal
Site				GCB		Normal			FDR adjusted p-value		Link to REDIportal		Editing site in Repetitive region
chr	position	gene		Avg	Std	Avg	Std		GN				Yes?	Family	Subfamily
1	38326738	INPP5B		0.0368966	0.035617	0.0613273	0.0473307		0.028		http://srv00.recas.ba.infn.it/cgi/atlas/getpage_dev.py?query9=hg&query10=hg19&query1=chr1%3A38326738-38326738		Yes	ALU	SINE/AluJr
1	150705212	CTSS		0.104936	0.0207744	0.0471901	0.0342834		1.7e-06		http://srv00.recas.ba.infn.it/cgi/atlas/getpage_dev.py?query9=hg&query10=hg19&query1=chr1%3A150705212-150705212		Yes	ALU	SINE/AluSz6
1	150705216	CTSS		0.0752306	0.0147883	0.0337808	0.0340886		1.9e-05		http://srv00.recas.ba.infn.it/cgi/atlas/getpage_dev.py?query9=hg&query10=hg19&query1=chr1%3A150705216-150705216		Yes	ALU	SINE/AluSz6
1	150705221	CTSS		0.147238	0.0336396	0.0348378	0.0328486		2.61e-10		http://srv00.recas.ba.infn.it/cgi/atlas/getpage_dev.py?query9=hg&query10=hg19&query1=chr1%3A150705221-150705221		Yes	ALU	SINE/AluSz6
1	150705222	CTSS		0.0536357	0.0201554	0.00903113	0.0157327		0.00038		http://srv00.recas.ba.infn.it/cgi/atlas/getpage_dev.py?query9=hg&query10=hg19&query1=chr1%3A150705222-150705222		Yes	ALU	SINE/AluSz6
1	150705243	CTSS		0.0610672	0.0120615	0	0		6.5e-08		http://srv00.recas.ba.infn.it/cgi/atlas/getpage_dev.py?query9=hg&query10=hg19&query1=chr1%3A150705243-150705243		Yes	ALU	SINE/AluSz6
2	85546451	TGOLN2		0.0669354	0.0240522	0.0384702	0.0420625		0.0058		http://srv00.recas.ba.infn.it/cgi/atlas/getpage_dev.py?query9=hg&query10=hg19&query1=chr2%3A85546451-85546451		Yes	ALU	SINE/AluSc
3	10192720	VHL		0.0537555	0.0302987	0.0254671	0.0254817		0.0016		http://srv00.recas.ba.infn.it/cgi/atlas/getpage_dev.py?query9=hg&query10=hg19&query1=chr3%3A10192720-10192720		Yes	ALU	SINE/AluSx
3	156259229	SSR3		0.0799809	0.0680102	0.184744	0.115861		0.004		http://srv00.recas.ba.infn.it/cgi/atlas/getpage_dev.py?query9=hg&query10=hg19&query1=chr3%3A156259229-156259229		Yes	ALU	SINE/AluSx1
3	156259288	SSR3		0.557916	0.132165	0.267924	0.0862701		2.56e-11		http://srv00.recas.ba.infn.it/cgi/atlas/getpage_dev.py?query9=hg&query10=hg19&query1=chr3%3A156259288-156259288		Yes	ALU	SINE/AluSx1
3	156259317	SSR3		0.222323	0.0944935	0.00150437	0.00731123		1.04e-17		http://srv00.recas.ba.infn.it/cgi/atlas/getpage_dev.py?query9=hg&query10=hg19&query1=chr3%3A156259317-156259317		Yes	ALU	SINE/AluSx1
4	2940026	NOP14		0.135138	0.085136	0.379625	0.107259		7.92e-14		http://srv00.recas.ba.infn.it/cgi/atlas/getpage_dev.py?query9=hg&query10=hg19&query1=chr4%3A2940026-2940026		Yes	ALU	SINE/AluSp
4	57326126	PAICS		0.158476	0.127867	0.353539	0.12223		7.5e-05		http://srv00.recas.ba.infn.it/cgi/atlas/getpage_dev.py?query9=hg&query10=hg19&query1=chr4%3A57326126-57326126		Yes	ALU	SINE/AluJb
4	57326131	PAICS		0.0452605	0.0302874	0.184805	0.0731654		7.92e-14		http://srv00.recas.ba.infn.it/cgi/atlas/getpage_dev.py?query9=hg&query10=hg19&query1=chr4%3A57326131-57326131		Yes	ALU	SINE/AluJb
4	57326156	PAICS		0.0158965	0.0117184	0.0625706	0.0390208		1.13e-09		http://srv00.recas.ba.infn.it/cgi/atlas/getpage_dev.py?query9=hg&query10=hg19&query1=chr4%3A57326156-57326156		Yes	ALU	SINE/AluJb
4	57326159	PAICS		0.0440792	0.0367571	0.141041	0.0650744		1.01e-07		http://srv00.recas.ba.infn.it/cgi/atlas/getpage_dev.py?query9=hg&query10=hg19&query1=chr4%3A57326159-57326159		Yes	ALU	SINE/AluJb
4	57326262	PAICS		0.0279475	0.0200815	0.0954317	0.075759		1e-05		http://srv00.recas.ba.infn.it/cgi/atlas/getpage_dev.py?query9=hg&query10=hg19&query1=chr4%3A57326262-57326262		Yes	ALU	SINE/AluJb
4	57326186	PAICS		0.00927649	0.00919443	0.0578059	0.0536945		2.34e-07		http://srv00.recas.ba.infn.it/cgi/atlas/getpage_dev.py?query9=hg&query10=hg19&query1=chr4%3A57326186-57326186		Yes	ALU	SINE/AluJb
4	57326291	PAICS		0.340204	0.160897	0.547594	0.0960127		0.00073		http://srv00.recas.ba.infn.it/cgi/atlas/getpage_dev.py?query9=hg&query10=hg19&query1=chr4%3A57326291-57326291		Yes	ALU	SINE/AluJb
4	57326313	PAICS		0.0552072	0.0415073	0.12741	0.102669		0.0019		http://srv00.recas.ba.infn.it/cgi/atlas/getpage_dev.py?query9=hg&query10=hg19&query1=chr4%3A57326313-57326313		Yes	ALU	SINE/AluJb
4	57326315	PAICS		0.0493735	0.0379784	0.166473	0.0842088		1.84e-06		http://srv00.recas.ba.infn.it/cgi/atlas/getpage_dev.py?query9=hg&query10=hg19&query1=chr4%3A57326315-57326315		Yes	ALU	SINE/AluJb
4	57326321	PAICS		0.0335198	0.019894	0.0541248	0.0353904		0.031		http://srv00.recas.ba.infn.it/cgi/atlas/getpage_dev.py?query9=hg&query10=hg19&query1=chr4%3A57326321-57326321		Yes	ALU	SINE/AluJb
4	57326329	PAICS		0.0131871	0.0123636	0.0558345	0.0612194		5.3e-05		http://srv00.recas.ba.infn.it/cgi/atlas/getpage_dev.py?query9=hg&query10=hg19&query1=chr4%3A57326329-57326329		Yes	ALU	SINE/AluJb
4	57326333	PAICS		0.0274905	0.024222	0.149998	0.105753		4.93e-09		http://srv00.recas.ba.infn.it/cgi/atlas/getpage_dev.py?query9=hg&query10=hg19&query1=chr4%3A57326333-57326333		Yes	ALU	SINE/AluJb
4	57326875	PAICS		0.142551	0.082975	0.413089	0.153871		7.92e-14		http://srv00.recas.ba.infn.it/cgi/atlas/getpage_dev.py?query9=hg&query10=hg19&query1=chr4%3A57326875-57326875		Yes	ALU	SINE/AluSx1
4	57326879	PAICS		0.123614	0.0587471	0.290888	0.126957		6.06e-11		http://srv00.recas.ba.infn.it/cgi/atlas/getpage_dev.py?query9=hg&query10=hg19&query1=chr4%3A57326879-57326879		Yes	ALU	SINE/AluSx1
4	57326917	PAICS		0.00860633	0.00946349	0.0779061	0.0570117		4.91e-11		http://srv00.recas.ba.infn.it/cgi/atlas/getpage_dev.py?query9=hg&query10=hg19&query1=chr4%3A57326917-57326917		Yes	ALU	SINE/AluSx1
5	150648145	GM2A		0.0313845	0.0182587	0.0546997	0.0500624		0.037		http://srv00.recas.ba.infn.it/cgi/atlas/getpage_dev.py?query9=hg&query10=hg19&query1=chr5%3A150648145-150648145		Yes	REP	DNA/MER102a
6	32973630	HLA-DOA		0.0522602	0.0337768	0.100446	0.0585462		0.021		http://srv00.recas.ba.infn.it/cgi/atlas/getpage_dev.py?query9=hg&query10=hg19&query1=chr6%3A32973630-32973630		Yes	ALU	SINE/AluJr
6	32973631	HLA-DOA		0.162876	0.0858294	0.338448	0.129704		0.00051		http://srv00.recas.ba.infn.it/cgi/atlas/getpage_dev.py?query9=hg&query10=hg19&query1=chr6%3A32973631-32973631		Yes	ALU	SINE/AluJr
6	42857023	—		0.0654687	0.0314836	0.136536	0.0655525		3.09e-06		http://srv00.recas.ba.infn.it/cgi/atlas/getpage_dev.py?query9=hg&query10=hg19&query1=chr6%3A42857023-42857023		Yes	ALU	SINE/AluSp
6	42857111	—		0.155478	0.0838614	0.00423523	0.0109814		1.04e-17		http://srv00.recas.ba.infn.it/cgi/atlas/getpage_dev.py?query9=hg&query10=hg19&query1=chr6%3A42857111-42857111		Yes	ALU	SINE/AluSp
7	65619292	CRCP		0.300307	0.104394	0.358161	0.129118		0.048		http://srv00.recas.ba.infn.it/cgi/atlas/getpage_dev.py?query9=hg&query10=hg19&query1=chr7%3A65619292-65619292		Yes	ALU	SINE/AluSz6
7	131438609	—		0.918235	0.135826	0	0		0.0024		http://srv00.recas.ba.infn.it/cgi/atlas/getpage_dev.py?query9=hg&query10=hg19&query1=chr7%3A131438609-131438609		No
8	30536015	GSR		0.0972601	0.0646368	0.149282	0.081435		0.014		http://srv00.recas.ba.infn.it/cgi/atlas/getpage_dev.py?query9=hg&query10=hg19&query1=chr8%3A30536015-30536015		Yes	ALU	SINE/AluJb
8	30536016	GSR		0.0989699	0.0648437	0.213223	0.101068		4.82e-06		http://srv00.recas.ba.infn.it/cgi/atlas/getpage_dev.py?query9=hg&query10=hg19&query1=chr8%3A30536016-30536016		Yes	ALU	SINE/AluJb
8	30536078	GSR		0.1316	0.0832612	0.400801	0.166646		5.01e-11		http://srv00.recas.ba.infn.it/cgi/atlas/getpage_dev.py?query9=hg&query10=hg19&query1=chr8%3A30536078-30536078		Yes	ALU	SINE/AluJb
8	30536125	GSR		0.0318665	0.0241247	0.0517322	0.0443689		0.043		http://srv00.recas.ba.infn.it/cgi/atlas/getpage_dev.py?query9=hg&query10=hg19&query1=chr8%3A30536125-30536125		Yes	ALU	SINE/AluJb
8	30536152	GSR		0.031895	0.029072	0.0647877	0.0484107		0.016		http://srv00.recas.ba.infn.it/cgi/atlas/getpage_dev.py?query9=hg&query10=hg19&query1=chr8%3A30536152-30536152		Yes	ALU	SINE/AluJb
8	30536410	GSR		0.0213441	0.0152543	0.0598182	0.0481464		0.00039		http://srv00.recas.ba.infn.it/cgi/atlas/getpage_dev.py?query9=hg&query10=hg19&query1=chr8%3A30536410-30536410		Yes	ALU	SINE/AluSp
8	48890247	MCM4		0.0339414	0.0339462	0.187418	0.0901683		7.73e-13		http://srv00.recas.ba.infn.it/cgi/atlas/getpage_dev.py?query9=hg&query10=hg19&query1=chr8%3A48890247-48890247		Yes	ALU	SINE/AluJb
8	103841636	AZIN1		0.0345963	0.0348244	0.126698	0.108414		0.00041		http://srv00.recas.ba.infn.it/cgi/atlas/getpage_dev.py?query9=hg&query10=hg19&query1=chr8%3A103841636-103841636		No
9	37503392	POLR1E		0.113336	0.0558257	0.159222	0.0776618		0.0099		http://srv00.recas.ba.infn.it/cgi/atlas/getpage_dev.py?query9=hg&query10=hg19&query1=chr9%3A37503392-37503392		Yes	ALU	SINE/AluJo
9	37503490	POLR1E		0.0382078	0.0233773	0.105429	0.0453756		4.15e-12		http://srv00.recas.ba.infn.it/cgi/atlas/getpage_dev.py?query9=hg&query10=hg19&query1=chr9%3A37503490-37503490		Yes	ALU	SINE/AluJo
10	73980006	ANAPC16		0.148506	0.0830121	0.0500129	0.02214		1.58-09		http://srv00.recas.ba.infn.it/cgi/atlas/getpage_dev.py?query9=hg&query10=hg19&query1=chr10%3A73980006-73980006		Yes	ALU	SINE/AluSp
10	73980019	ANAPC16		0.181023	0.107122	0.104236	0.0442589		0.0011		http://srv00.recas.ba.infn.it/cgi/atlas/getpage_dev.py?query9=hg&query10=hg19&query1=chr10%3A73980019-73980019		Yes	ALU	SINE/AluSp
11	93468161	—		0.0201247	0.0225956	0.0554611	0.0468554		0.00094		http://srv00.recas.ba.infn.it/cgi/atlas/getpage_dev.py?query9=hg&query10=hg19&query1=chr11%3A93468161-93468161		Yes	ALU	SINE/AluJr
12	98942805	TMPO		0.0382912	0.0302321	0.0832478	0.0544984		0.0013		http://srv00.recas.ba.infn.it/cgi/atlas/getpage_dev.py?query9=hg&query10=hg19&query1=chr12%3A98942805-98942805		Yes	ALU	SINE/AluSc
12	98942819	TMPO		0.036766	0.0176001	0.0514066	0.0338398		0.048		http://srv00.recas.ba.infn.it/cgi/atlas/getpage_dev.py?query9=hg&query10=hg19&query1=chr12%3A98942819-98942819		Yes	ALU	SINE/AluSc
12	98943103	TMPO		0.203006	0.0648677	0.27908	0.0701676		4.4e-05		http://srv00.recas.ba.infn.it/cgi/atlas/getpage_dev.py?query9=hg&query10=hg19&query1=chr12%3A98943103-98943103		Yes	ALU	SINE/AluSz
15	42824348	SNAP23		0.0527022	0.0168988	0.0182999	0.0213508		8.33e-06		http://srv00.recas.ba.infn.it/cgi/atlas/getpage_dev.py?query9=hg&query10=hg19&query1=chr15%3A42824348-42824348		Yes	ALU	SINE/AluSg
17	7572004	TP53		0.0311874	0.0114992	0.0674418	0.0341525		4.86e-07		http://srv00.recas.ba.infn.it/cgi/atlas/getpage_dev.py?query9=hg&query10=hg19&query1=chr17%3A7572004-7572004		Yes	ALU	SINE/AluJb
17	25640011	WSB1		0.0557986	0.0240414	0.0040391	0.00832072		1.28e-13		http://srv00.recas.ba.infn.it/cgi/atlas/getpage_dev.py?query9=hg&query10=hg19&query1=chr17%3A25640011-25640011		Yes	ALU	SINE/AluSx
17	57281636	PRR11		0.0254538	0.019215	0.0531281	0.0472179		0.0011		http://srv00.recas.ba.infn.it/cgi/atlas/getpage_dev.py?query9=hg&query10=hg19&query1=chr17%3A57281636-57281636		Yes	ALU	SINE/AluJb
17	57282022	PRR11		0.0146877	0.0143499	0.0618346	0.0529395		1.2e-05		http://srv00.recas.ba.infn.it/cgi/atlas/getpage_dev.py?query9=hg&query10=hg19&query1=chr17%3A57282022-57282022		Yes	ALU	SINE/AluSz
19	11552072	PRKCSH		0.148646	0.0509146	0.0297398	0.0225667		1.87e-16		http://srv00.recas.ba.infn.it/cgi/atlas/getpage_dev.py?query9=hg&query10=hg19&query1=chr19%3A11552072-11552072		No
19	39359190	RINL		0.0148608	0.0175251	0.0536665	0.0518772		1.3e-05		http://srv00.recas.ba.infn.it/cgi/atlas/getpage_dev.py?query9=hg&query10=hg19&query1=chr19%3A39359190-39359190		Yes	ALU	SINE/AluJr
20	43707709	STK4		0.363902	0.0849259	0.431366	0.128243		0.04		http://srv00.recas.ba.infn.it/cgi/atlas/getpage_dev.py?query9=hg&query10=hg19&query1=chr20%3A43707709-43707709		Yes	ALU	SINE/AluJb
20	43707759	STK4		0.107844	0.0434298	0.0637949	0.0310198		1.6e-05		http://srv00.recas.ba.infn.it/cgi/atlas/getpage_dev.py?query9=hg&query10=hg19&query1=chr20%3A43707759-43707759		Yes	ALU	SINE/AluJb
22	39414754	APOBEC3C		0.0284004	0.0141154	0.0704176	0.0426672		2.04e-08		http://srv00.recas.ba.infn.it/cgi/atlas/getpage_dev.py?query9=hg&query10=hg19&query1=chr22%3A39414754-39414754		Yes	ALU	SINE/AluJb
22	39414772	APOBEC3C		0.119367	0.0516171	0.271485	0.0842988		1.04e-10		http://srv00.recas.ba.infn.it/cgi/atlas/getpage_dev.py?query9=hg&query10=hg19&query1=chr22%3A39414772-39414772		Yes	ALU	SINE/AluJb
22	39414900	—		0.0307902	0.0169961	0.0512559	0.0234713		0.00057		http://srv00.recas.ba.infn.it/cgi/atlas/getpage_dev.py?query9=hg&query10=hg19&query1=chr22%3A39414900-39414900		Yes	ALU	SINE/AluJb
22	39414912	—		0.210026	0.0857996	0.32624	0.0815248		4.64e-06		http://srv00.recas.ba.infn.it/cgi/atlas/getpage_dev.py?query9=hg&query10=hg19&query1=chr22%3A39414912-39414912		Yes	ALU	SINE/AluJb
22	39414923	—		0.0322453	0.0163789	0.0536702	0.0318818		0.00027		http://srv00.recas.ba.infn.it/cgi/atlas/getpage_dev.py?query9=hg&query10=hg19&query1=chr22%3A39414923-39414923		Yes	ALU	SINE/AluJb
22	39415872	—		0.280202	0.100309	0.359194	0.127452		0.04		http://srv00.recas.ba.infn.it/cgi/atlas/getpage_dev.py?query9=hg&query10=hg19&query1=chr22%3A39415872-39415872		Yes	ALU	SINE/AluSq2
22	39415981	—		0.012903	0.0123413	0.0595095	0.045155		9.99e-07		http://srv00.recas.ba.infn.it/cgi/atlas/getpage_dev.py?query9=hg&query10=hg19&query1=chr22%3A39415981-39415981		Yes	ALU	SINE/AluSq2
22	39416035	—		0.0928161	0.0486661	0.162221	0.0815039		0.00993		http://srv00.recas.ba.infn.it/cgi/atlas/getpage_dev.py?query9=hg&query10=hg19&query1=chr22%3A39416035-39416035		Yes	ALU	SINE/AluSq2
22	39416075	—		0.0277204	0.0166535	0.0803253	0.038451		5.04e-09		http://srv00.recas.ba.infn.it/cgi/atlas/getpage_dev.py?query9=hg&query10=hg19&query1=chr22%3A39416075-39416075		Yes	ALU	SINE/AluSq2
22	39416081	—		0.198256	0.0904	0.429831	0.113013		4.91e-11		http://srv00.recas.ba.infn.it/cgi/atlas/getpage_dev.py?query9=hg&query10=hg19&query1=chr22%3A39416081-39416081		Yes	ALU	SINE/AluSx
X	24095285	EIF2S3		0.0295603	0.011411	0.0647792	0.0305333		0.00055		http://srv00.recas.ba.infn.it/cgi/atlas/getpage_dev.py?query9=hg&query10=hg19&query1=chrX%3A24095285-24095285		Yes	ALU	SINE/AluSx
X	24095286	EIF2S3		0.0359244	0.0132244	0.0785413	0.0372673		0.00038		http://srv00.recas.ba.infn.it/cgi/atlas/getpage_dev.py?query9=hg&query10=hg19&query1=chrX%3A24095286-24095286		Yes	ALU	SINE/AluSx
X	24095325	EIF2S3		0.0593944	0.0437278	0.176615	0.0996566		0.026		http://srv00.recas.ba.infn.it/cgi/atlas/getpage_dev.py?query9=hg&query10=hg19&query1=chrX%3A24095325-24095325		Yes	ALU	SINE/AluSg
X	77083007	MAGT1		0.216212	0.066047	0.0842262	0.0544836		9.92e-11		http://srv00.recas.ba.infn.it/cgi/atlas/getpage_dev.py?query9=hg&query10=hg19&query1=chrX%3A77083007-77083007		Yes	ALU	SINE/AluSg
X	77083041	MAGT1		0.164078	0.0824813	0.0613372	0.0337482		4.86e-07		http://srv00.recas.ba.infn.it/cgi/atlas/getpage_dev.py?query9=hg&query10=hg19&query1=chrX%3A77083041-77083041		Yes	ALU	SINE/AluSg

## Sheet: Comparison of ABC vs. Normal
Site				ABC		Normal			FDR adjusted p-value		Link to REDIportal		Editing site in Repetitive region
chr	position	gene		Avg	Std	Avg	Std		AN				Yes?	Family	Subfamily
1	150705212	CTSS		0.100086	0.0212095	0.0471901	0.0342834		1.8e-05		http://srv00.recas.ba.infn.it/cgi/atlas/getpage_dev.py?query9=hg&query10=hg19&query1=chr1%3A150705212-150705212		Yes	ALU	SINE/AluSz6
1	150705216	CTSS		0.0746959	0.011764	0.0337808	0.0340886		1.48e-06		http://srv00.recas.ba.infn.it/cgi/atlas/getpage_dev.py?query9=hg&query10=hg19&query1=chr1%3A150705216-150705216		Yes	ALU	SINE/AluSz6
1	150705221	CTSS		0.13914	0.0332884	0.0348378	0.0328486		5.51e-09		http://srv00.recas.ba.infn.it/cgi/atlas/getpage_dev.py?query9=hg&query10=hg19&query1=chr1%3A150705221-150705221		Yes	ALU	SINE/AluSz6
1	150705243	CTSS		0.0587505	0.0127503	0	0		5.66e-07		http://srv00.recas.ba.infn.it/cgi/atlas/getpage_dev.py?query9=hg&query10=hg19&query1=chr1%3A150705243-150705243		Yes	ALU	SINE/AluSz6
2	37429689	LOC100505876		0.0556827	0.0445374	0.0136696	0.0183067		2.47e-06		http://srv00.recas.ba.infn.it/cgi/atlas/getpage_dev.py?query9=hg&query10=hg19&query1=chr2%3A37429689-37429689		Yes	ALU	SINE/AluSz
2	202032107	CFLAR		0.0414224	0.0188946	0.0704985	0.0476726		0.0015		http://srv00.recas.ba.infn.it/cgi/atlas/getpage_dev.py?query9=hg&query10=hg19&query1=chr2%3A202032107-202032107		Yes	ALU	SINE/AluJo
3	10192694	VHL		0.0793601	0.0327459	0.0401923	0.0481987		0.00024		http://srv00.recas.ba.infn.it/cgi/atlas/getpage_dev.py?query9=hg&query10=hg19&query1=chr3%3A10192694-10192694		Yes	ALU	SINE/AluSx
3	10192704	VHL		0.0556122	0.0508945	0.136646	0.0721122		0.00045		http://srv00.recas.ba.infn.it/cgi/atlas/getpage_dev.py?query9=hg&query10=hg19&query1=chr3%3A10192704-10192704		Yes	ALU	SINE/AluSx
3	10194650	VHL		0.0346476	0.0218538	0.0525104	0.0304156		0.04		http://srv00.recas.ba.infn.it/cgi/atlas/getpage_dev.py?query9=hg&query10=hg19&query1=chr3%3A10194650-10194650		Yes	ALU	SINE/AluSx
3	156259288	SSR3		0.399063	0.0746954	0.267924	0.0862701		2.07e-06		http://srv00.recas.ba.infn.it/cgi/atlas/getpage_dev.py?query9=hg&query10=hg19&query1=chr3%3A156259288-156259288		Yes	ALU	SINE/AluSx1
3	156259317	SSR3		0.136641	0.0686115	0.00150437	0.00731123		1.41e-09		http://srv00.recas.ba.infn.it/cgi/atlas/getpage_dev.py?query9=hg&query10=hg19&query1=chr3%3A156259317-156259317		Yes	ALU	SINE/AluSx1
4	57326126	PAICS		0.105796	0.0471852	0.353539	0.12223		6.59e-14		http://srv00.recas.ba.infn.it/cgi/atlas/getpage_dev.py?query9=hg&query10=hg19&query1=chr4%3A57326126-57326126		Yes	ALU	SINE/AluJb
4	57326131	PAICS		0.0453083	0.0266188	0.184805	0.0731654		2.92e-12		http://srv00.recas.ba.infn.it/cgi/atlas/getpage_dev.py?query9=hg&query10=hg19&query1=chr4%3A57326131-57326131		Yes	ALU	SINE/AluJb
4	57326156	PAICS		0.014835	0.00884144	0.0625706	0.0390208		1.42e-09		http://srv00.recas.ba.infn.it/cgi/atlas/getpage_dev.py?query9=hg&query10=hg19&query1=chr4%3A57326156-57326156		Yes	ALU	SINE/AluJb
4	57326159	PAICS		0.0363502	0.0163949	0.141041	0.0650744		4.85e-13		http://srv00.recas.ba.infn.it/cgi/atlas/getpage_dev.py?query9=hg&query10=hg19&query1=chr4%3A57326159-57326159		Yes	ALU	SINE/AluJb
4	57326186	PAICS		0.00754121	0.00646397	0.0578059	0.0536945		2.19e-07		http://srv00.recas.ba.infn.it/cgi/atlas/getpage_dev.py?query9=hg&query10=hg19&query1=chr4%3A57326186-57326186		Yes	ALU	SINE/AluJb
4	57326262	PAICS		0.0215024	0.0138127	0.0954317	0.075759		1.1e-06		http://srv00.recas.ba.infn.it/cgi/atlas/getpage_dev.py?query9=hg&query10=hg19&query1=chr4%3A57326262-57326262		Yes	ALU	SINE/AluJb
4	57326291	PAICS		0.308097	0.134436	0.547594	0.0960127		5.52e-05		http://srv00.recas.ba.infn.it/cgi/atlas/getpage_dev.py?query9=hg&query10=hg19&query1=chr4%3A57326291-57326291		Yes	ALU	SINE/AluJb
4	57326321	PAICS		0.0260873	0.014089	0.0541248	0.0353904		0.0023		http://srv00.recas.ba.infn.it/cgi/atlas/getpage_dev.py?query9=hg&query10=hg19&query1=chr4%3A57326321-57326321		Yes	ALU	SINE/AluJb
4	57326329	PAICS		0.00681601	0.0075089	0.0558345	0.0612194		1.36e-05		http://srv00.recas.ba.infn.it/cgi/atlas/getpage_dev.py?query9=hg&query10=hg19&query1=chr4%3A57326329-57326329		Yes	ALU	SINE/AluJb
4	57326333	PAICS		0.0152861	0.0151167	0.149998	0.105753		2.04e-09		http://srv00.recas.ba.infn.it/cgi/atlas/getpage_dev.py?query9=hg&query10=hg19&query1=chr4%3A57326333-57326333		Yes	ALU	SINE/AluJb
4	57326875	PAICS		0.122638	0.0534581	0.413089	0.153871		2.76e-15		http://srv00.recas.ba.infn.it/cgi/atlas/getpage_dev.py?query9=hg&query10=hg19&query1=chr4%3A57326875-57326875		Yes	ALU	SINE/AluSx1
4	57326879	PAICS		0.117844	0.0459838	0.290888	0.126957		1.72e-10		http://srv00.recas.ba.infn.it/cgi/atlas/getpage_dev.py?query9=hg&query10=hg19&query1=chr4%3A57326879-57326879		Yes	ALU	SINE/AluSx1
4	57326917	PAICS		0.00545384	0.00551201	0.0779061	0.0570117		1.83e-11		http://srv00.recas.ba.infn.it/cgi/atlas/getpage_dev.py?query9=hg&query10=hg19&query1=chr4%3A57326917-57326917		Yes	ALU	SINE/AluSx1
5	150648145	GM2A		0.0240825	0.0199821	0.0546997	0.0500624		0.019		http://srv00.recas.ba.infn.it/cgi/atlas/getpage_dev.py?query9=hg&query10=hg19&query1=chr5%3A150648145-150648145		Yes	REP	DNA/MER102a
6	42856905	—		0.0598429	0.0276849	0.0365958	0.0289948		0.007		http://srv00.recas.ba.infn.it/cgi/atlas/getpage_dev.py?query9=hg&query10=hg19&query1=chr6%3A42856905-42856905		Yes	ALU	SINE/AluSp
6	42857023	—		0.0641257	0.0212673	0.136536	0.0655525		8.49e-08		http://srv00.recas.ba.infn.it/cgi/atlas/getpage_dev.py?query9=hg&query10=hg19&query1=chr6%3A42857023-42857023		Yes	ALU	SINE/AluSp
6	42857111	—		0.134289	0.0436851	0.00423523	0.0109814		6.95e-24		http://srv00.recas.ba.infn.it/cgi/atlas/getpage_dev.py?query9=hg&query10=hg19&query1=chr6%3A42857111-42857111		Yes	ALU	SINE/AluSp
8	30536015	GSR		0.0862181	0.0533049	0.149282	0.081435		0.00089		http://srv00.recas.ba.infn.it/cgi/atlas/getpage_dev.py?query9=hg&query10=hg19&query1=chr8%3A30536015-30536015		Yes	ALU	SINE/AluJb
8	30536016	GSR		0.0980213	0.0642922	0.213223	0.101068		3.69e-06		http://srv00.recas.ba.infn.it/cgi/atlas/getpage_dev.py?query9=hg&query10=hg19&query1=chr8%3A30536016-30536016		Yes	ALU	SINE/AluJb
8	30536078	GSR		0.114862	0.0662616	0.400801	0.166646		4.85e-13		http://srv00.recas.ba.infn.it/cgi/atlas/getpage_dev.py?query9=hg&query10=hg19&query1=chr8%3A30536078-30536078		Yes	ALU	SINE/AluJb
8	30536125	GSR		0.0211213	0.0145235	0.0517322	0.0443689		0.00023		http://srv00.recas.ba.infn.it/cgi/atlas/getpage_dev.py?query9=hg&query10=hg19&query1=chr8%3A30536125-30536125		Yes	ALU	SINE/AluJb
8	30536152	GSR		0.0275862	0.0226769	0.0647877	0.0484107		0.0013		http://srv00.recas.ba.infn.it/cgi/atlas/getpage_dev.py?query9=hg&query10=hg19&query1=chr8%3A30536152-30536152		Yes	ALU	SINE/AluJb
8	30536410	GSR		0.0147238	0.0131694	0.0598182	0.0481464		3.2e-05		http://srv00.recas.ba.infn.it/cgi/atlas/getpage_dev.py?query9=hg&query10=hg19&query1=chr8%3A30536410-30536410		Yes	ALU	SINE/AluSp
8	48890247	MCM4		0.0279618	0.0246226	0.187418	0.0901683		7.39e-14		http://srv00.recas.ba.infn.it/cgi/atlas/getpage_dev.py?query9=hg&query10=hg19&query1=chr8%3A48890247-48890247		Yes	ALU	SINE/AluJb
8	103841636	AZIN1		0.0311247	0.0255025	0.126698	0.108414		4.2e-05		http://srv00.recas.ba.infn.it/cgi/atlas/getpage_dev.py?query9=hg&query10=hg19&query1=chr8%3A103841636-103841636		No
9	37503346	POLR1E		0.0554685	0.0250577	0.0784522	0.0420038		0.017		http://srv00.recas.ba.infn.it/cgi/atlas/getpage_dev.py?query9=hg&query10=hg19&query1=chr9%3A37503346-37503346		Yes	ALU	SINE/AluJo
9	37503392	POLR1E		0.0988539	0.0318646	0.159222	0.0776618		4.34e-05		http://srv00.recas.ba.infn.it/cgi/atlas/getpage_dev.py?query9=hg&query10=hg19&query1=chr9%3A37503392-37503392		Yes	ALU	SINE/AluJo
9	131071533	TRUB2		0.108243	0.057521	0.193918	0.0936951		4.17e-05		http://srv00.recas.ba.infn.it/cgi/atlas/getpage_dev.py?query9=hg&query10=hg19&query1=chr9%3A131071533-131071533		Yes	REP	SINE/FAM
10	73980006	ANAPC16		0.145989	0.0680107	0.0500129	0.02214		1.37e-10		http://srv00.recas.ba.infn.it/cgi/atlas/getpage_dev.py?query9=hg&query10=hg19&query1=chr10%3A73980006-73980006		Yes	ALU	SINE/AluSp
10	73980019	ANAPC16		0.171179	0.0647329	0.104236	0.0442589		2.95e-05		http://srv00.recas.ba.infn.it/cgi/atlas/getpage_dev.py?query9=hg&query10=hg19&query1=chr10%3A73980019-73980019		Yes	ALU	SINE/AluSp
12	69237534	MDM2		0.27096	0.0869554	0.356049	0.111515		0.0052		http://srv00.recas.ba.infn.it/cgi/atlas/getpage_dev.py?query9=hg&query10=hg19&query1=chr12%3A69237534-69237534		No
12	98942805	TMPO		0.0325881	0.022257	0.0832478	0.0544984		7.92e-05		http://srv00.recas.ba.infn.it/cgi/atlas/getpage_dev.py?query9=hg&query10=hg19&query1=chr12%3A98942805-98942805		Yes	ALU	SINE/AluSc
15	42824348	SNAP23		0.0539506	0.0294027	0.0182999	0.0213508		0.00102163		http://srv00.recas.ba.infn.it/cgi/atlas/getpage_dev.py?query9=hg&query10=hg19&query1=chr15%3A42824348-42824348		Yes	ALU	SINE/AluSg
16	15794971	NDE1		0.0389026	0.0337782	0.0726784	0.0602178		0.012		http://srv00.recas.ba.infn.it/cgi/atlas/getpage_dev.py?query9=hg&query10=hg19&query1=chr16%3A15794971-15794971		Yes	ALU	SINE/AluSx
17	1368284	MYO1C		0.0826097	0.0287642	0.05852	0.0440023		0.016		http://srv00.recas.ba.infn.it/cgi/atlas/getpage_dev.py?query9=hg&query10=hg19&query1=chr17%3A1368284-1368284		Yes	ALU	SINE/AluSx
17	1368288	MYO1C		0.0822633	0.0193252	0.0469501	0.0342952		2.47e-06		http://srv00.recas.ba.infn.it/cgi/atlas/getpage_dev.py?query9=hg&query10=hg19&query1=chr17%3A1368288-1368288		Yes	ALU	SINE/AluSx
17	25640011	WSB1		0.0625515	0.0228706	0.0040391	0.00832072		2.75718e-15		http://srv00.recas.ba.infn.it/cgi/atlas/getpage_dev.py?query9=hg&query10=hg19&query1=chr17%3A25640011-25640011		Yes	ALU	SINE/AluSx
17	57280965	PRR11		0.0189804	0.0181383	0.107075	0.0632357		4.67e-12		http://srv00.recas.ba.infn.it/cgi/atlas/getpage_dev.py?query9=hg&query10=hg19&query1=chr17%3A57280965-57280965		Yes	ALU	SINE/AluSz
17	57281636	PRR11		0.0158309	0.0131811	0.0531281	0.0472179		2.07e-05		http://srv00.recas.ba.infn.it/cgi/atlas/getpage_dev.py?query9=hg&query10=hg19&query1=chr17%3A57281636-57281636		Yes	ALU	SINE/AluJb
17	57282022	PRR11		0.0155102	0.00859252	0.0618346	0.0529395		8.76e-07		http://srv00.recas.ba.infn.it/cgi/atlas/getpage_dev.py?query9=hg&query10=hg19&query1=chr17%3A57282022-57282022		Yes	ALU	SINE/AluSz
19	11552072	PRKCSH		0.146807	0.047578	0.0297398	0.0225667		4.79e-16		http://srv00.recas.ba.infn.it/cgi/atlas/getpage_dev.py?query9=hg&query10=hg19&query1=chr19%3A11552072-11552072		No
19	39359190	RINL		0.0125813	0.0146086	0.0536665	0.0518772		1.14e-05		http://srv00.recas.ba.infn.it/cgi/atlas/getpage_dev.py?query9=hg&query10=hg19&query1=chr19%3A39359190-39359190		Yes	ALU	SINE/AluJr
19	39359229	RINL		0.0857111	0.050951	0.232688	0.117545		4.94e-09		http://srv00.recas.ba.infn.it/cgi/atlas/getpage_dev.py?query9=hg&query10=hg19&query1=chr19%3A39359229-39359229		Yes	ALU	SINE/AluJr
20	43707709	STK4		0.341317	0.0642294	0.431366	0.128243		0.0015		http://srv00.recas.ba.infn.it/cgi/atlas/getpage_dev.py?query9=hg&query10=hg19&query1=chr20%3A43707709-43707709		Yes	ALU	SINE/AluJb
20	43707759	STK4		0.0953637	0.0282804	0.0637949	0.0310198		8.85e-05		http://srv00.recas.ba.infn.it/cgi/atlas/getpage_dev.py?query9=hg&query10=hg19&query1=chr20%3A43707759-43707759		Yes	ALU	SINE/AluJb
22	39414754	APOBEC3C		0.0212184	0.0145949	0.0704176	0.0426672		7.02e-08		http://srv00.recas.ba.infn.it/cgi/atlas/getpage_dev.py?query9=hg&query10=hg19&query1=chr22%3A39414754-39414754		Yes	ALU	SINE/AluJb
22	39414772	APOBEC3C		0.100894	0.044989	0.271485	0.0842988		7.48e-12		http://srv00.recas.ba.infn.it/cgi/atlas/getpage_dev.py?query9=hg&query10=hg19&query1=chr22%3A39414772-39414772		Yes	ALU	SINE/AluJb
22	39414900	—		0.0244948	0.0125769	0.0512559	0.0234713		3.87e-06		http://srv00.recas.ba.infn.it/cgi/atlas/getpage_dev.py?query9=hg&query10=hg19&query1=chr22%3A39414900-39414900		Yes	ALU	SINE/AluJb
22	39414912	—		0.160624	0.0592874	0.32624	0.0815248		2.86e-11		http://srv00.recas.ba.infn.it/cgi/atlas/getpage_dev.py?query9=hg&query10=hg19&query1=chr22%3A39414912-39414912		Yes	ALU	SINE/AluJb
22	39414923	—		0.0256415	0.0123441	0.0536702	0.0318818		4.5e-06		http://srv00.recas.ba.infn.it/cgi/atlas/getpage_dev.py?query9=hg&query10=hg19&query1=chr22%3A39414923-39414923		Yes	ALU	SINE/AluJb
22	39415872	—		0.212818	0.0777641	0.359194	0.127452		0.00012		http://srv00.recas.ba.infn.it/cgi/atlas/getpage_dev.py?query9=hg&query10=hg19&query1=chr22%3A39415872-39415872		Yes	ALU	SINE/AluSq2
22	39415910	—		0.058327	0.0263797	0.142988	0.0682541		2.92e-07		http://srv00.recas.ba.infn.it/cgi/atlas/getpage_dev.py?query9=hg&query10=hg19&query1=chr22%3A39415910-39415910		Yes	ALU	SINE/AluSq2
22	39415911	—		0.308017	0.0905472	0.47951	0.111867		3.69e-06		http://srv00.recas.ba.infn.it/cgi/atlas/getpage_dev.py?query9=hg&query10=hg19&query1=chr22%3A39415911-39415911		Yes	ALU	SINE/AluSq2
X	24095285	EIF2S3		0.0230267	0.0059987	0.0647792	0.0305333		1.4e-09		http://srv00.recas.ba.infn.it/cgi/atlas/getpage_dev.py?query9=hg&query10=hg19&query1=chrX%3A24095285-24095285		Yes	ALU	SINE/AluSx
X	24095286	EIF2S3		0.0301078	0.00931097	0.0785413	0.0372673		1.51e-07		http://srv00.recas.ba.infn.it/cgi/atlas/getpage_dev.py?query9=hg&query10=hg19&query1=chrX%3A24095286-24095286		Yes	ALU	SINE/AluSx
X	24095325	EIF2S3		0.0388228	0.0171545		0.0996566		1.18e-07		http://srv00.recas.ba.infn.it/cgi/atlas/getpage_dev.py?query9=hg&query10=hg19&query1=chrX%3A24095325-24095325		Yes	ALU	SINE/AluSx
X	77083007	MAGT1		0.187126	0.0625393	0.0842262	0.0544836		1.27e-06		http://srv00.recas.ba.infn.it/cgi/atlas/getpage_dev.py?query9=hg&query10=hg19&query1=chrX%3A77083007-77083007		Yes	ALU	SINE/AluSg
X	77083041	MAGT1		0.130648	0.0404379	0.0613372	0.0337482		6.98e-08		http://srv00.recas.ba.infn.it/cgi/atlas/getpage_dev.py?query9=hg&query10=hg19&query1=chrX%3A77083041-77083041		Yes	ALU	SINE/AluSg

## Sheet: Comparison of FL vs. Normal
Site				FL		Normal			FDR adjusted p-value		Link to REDIportal		Editing site in Repetitive region
chr	position	gene		Avg	Std	Avg	Std		FN				Yes?	Family	Subfamily
1	38326594	INPP5B		0.085291	0.0601247	0.160291	0.10427		0.0123		http://srv00.recas.ba.infn.it/cgi/atlas/getpage_dev.py?query9=hg&query10=hg19&query1=chr1%3A38326594-38326594		Yes	ALU	SINE/AluJr
1	150705212	CTSS		0.108996	0.0327444	0.0471901	0.0342834		1.1e-07		http://srv00.recas.ba.infn.it/cgi/atlas/getpage_dev.py?query9=hg&query10=hg19&query1=chr1%3A150705212-150705212		Yes	ALU	SINE/AluSz6
1	150705216	CTSS		0.0766971	0.0160956	0.0337808	0.0340886		6.07e-07		http://srv00.recas.ba.infn.it/cgi/atlas/getpage_dev.py?query9=hg&query10=hg19&query1=chr1%3A150705216-150705216		Yes	ALU	SINE/AluSz6
1	150705221	CTSS		0.145107	0.0238112	0.0348378	0.0328486		1.49e-17		http://srv00.recas.ba.infn.it/cgi/atlas/getpage_dev.py?query9=hg&query10=hg19&query1=chr1%3A150705221-150705221		Yes	ALU	SINE/AluSz6
1	150705243	CTSS		0.0750834	0.0151291	0	0		1.46e-21		http://srv00.recas.ba.infn.it/cgi/atlas/getpage_dev.py?query9=hg&query10=hg19&query1=chr1%3A150705243-150705243		Yes	ALU	SINE/AluSz6
1	150705286	CTSS		0.136612	0.0265646	0.081516	0.0511744		2.53e-05		http://srv00.recas.ba.infn.it/cgi/atlas/getpage_dev.py?query9=hg&query10=hg19&query1=chr1%3A150705286-150705286		Yes	ALU	SINE/AluSz6
1	150705332	CTSS		0.0525266	0.0133923	0.0399679	0.0284666		0.049		http://srv00.recas.ba.infn.it/cgi/atlas/getpage_dev.py?query9=hg&query10=hg19&query1=chr1%3A150705332-150705332		Yes	ALU	SINE/AluSz6
1	160966301	F11R		0.0494458	0.0312977	0.10055	0.0789426		0.016		http://srv00.recas.ba.infn.it/cgi/atlas/getpage_dev.py?query9=hg&query10=hg19&query1=chr1%3A160966301-160966301		Yes	ALU	SINE/AluSg
1	161184091	NDUFS2		0.0507329	0.072659	0.0944951	0.0597567		0.05		http://srv00.recas.ba.infn.it/cgi/atlas/getpage_dev.py?query9=hg&query10=hg19&query1=chr1%3A161184091-161184091		No
2	37429689	LOC100505876		0.0513322	0.0474145	0.0136696	0.0183067		0.001		http://srv00.recas.ba.infn.it/cgi/atlas/getpage_dev.py?query9=hg&query10=hg19&query1=chr2%3A37429689-37429689		Yes	ALU	SINE/AluSz
2	85546451	TGOLN2		0.0648342	0.0206024	0.0384702	0.0420625		0.0063		http://srv00.recas.ba.infn.it/cgi/atlas/getpage_dev.py?query9=hg&query10=hg19&query1=chr2%3A85546451-85546451		Yes	ALU	SINE/AluSc
3	10192694	VHL		0.0940211	0.0382283	0.0401923	0.0481987		0.00034		http://srv00.recas.ba.infn.it/cgi/atlas/getpage_dev.py?query9=hg&query10=hg19&query1=chr3%3A10192694-10192694		Yes	ALU	SINE/AluSx
3	10192717	VHL		0.0694658	0.0421942	0.0449929	0.0402927		0.05		http://srv00.recas.ba.infn.it/cgi/atlas/getpage_dev.py?query9=hg&query10=hg19&query1=chr3%3A10192717-10192717		Yes	ALU	SINE/AluSx
3	10194883	VHL		0.0536251	0.0275171	0.0170316	0.023605		0.00021		http://srv00.recas.ba.infn.it/cgi/atlas/getpage_dev.py?query9=hg&query10=hg19&query1=chr3%3A10194883-10194883		Yes	ALU	SINE/AluY
3	156259229	SSR3		0.0940259	0.0321062	0.184744	0.115861		0.00033		http://srv00.recas.ba.infn.it/cgi/atlas/getpage_dev.py?query9=hg&query10=hg19&query1=chr3%3A156259229-156259229		Yes	ALU	SINE/AluSx1
3	156259288	SSR3		0.604945	0.14098	0.267924	0.0862701		2.34e-13		http://srv00.recas.ba.infn.it/cgi/atlas/getpage_dev.py?query9=hg&query10=hg19&query1=chr3%3A156259288-156259288		Yes	ALU	SINE/AluSx1
3	156259317	SSR3		0.25468	0.109051	0.00150437	0.00731123		1.36e-18		http://srv00.recas.ba.infn.it/cgi/atlas/getpage_dev.py?query9=hg&query10=hg19&query1=chr3%3A156259317-156259317		Yes	ALU	SINE/AluSx1
4	57326126	PAICS		0.221915	0.0677743	0.353539	0.12223		0.00033		http://srv00.recas.ba.infn.it/cgi/atlas/getpage_dev.py?query9=hg&query10=hg19&query1=chr4%3A57326126-57326126		Yes	ALU	SINE/AluJb
4	57326131	PAICS		0.0649618	0.0387292	0.184805	0.0731654		4.52e-08		http://srv00.recas.ba.infn.it/cgi/atlas/getpage_dev.py?query9=hg&query10=hg19&query1=chr4%3A57326131-57326131		Yes	ALU	SINE/AluJb
4	57326156	PAICS		0.0184958	0.0206646	0.0625706	0.0390208		5.3e-05		http://srv00.recas.ba.infn.it/cgi/atlas/getpage_dev.py?query9=hg&query10=hg19&query1=chr4%3A57326156-57326156		Yes	ALU	SINE/AluJb
4	57326159	PAICS		0.0620282	0.043588	0.141041	0.0650744		5.4e-05		http://srv00.recas.ba.infn.it/cgi/atlas/getpage_dev.py?query9=hg&query10=hg19&query1=chr4%3A57326159-57326159		Yes	ALU	SINE/AluJb
4	57326186	PAICS		0.00818955	0.010041	0.0578059	0.0536945		6.9e-06		http://srv00.recas.ba.infn.it/cgi/atlas/getpage_dev.py?query9=hg&query10=hg19&query1=chr4%3A57326186-57326186		Yes	ALU	SINE/AluJb
4	57326262	PAICS		0.0389853	0.0204061	0.0954317	0.075759		0.00055		http://srv00.recas.ba.infn.it/cgi/atlas/getpage_dev.py?query9=hg&query10=hg19&query1=chr4%3A57326262-57326262		Yes	ALU	SINE/AluJb
4	57326291	PAICS		0.368895	0.0996464	0.547594	0.0960127		2.33e-07		http://srv00.recas.ba.infn.it/cgi/atlas/getpage_dev.py?query9=hg&query10=hg19&query1=chr4%3A57326291-57326291		Yes	ALU	SINE/AluJb
4	57326315	PAICS		0.0874044	0.0410843	0.166473	0.0842088		0.00032		http://srv00.recas.ba.infn.it/cgi/atlas/getpage_dev.py?query9=hg&query10=hg19&query1=chr4%3A57326315-57326315		Yes	ALU	SINE/AluJb
4	57326329	PAICS		0.0126287	0.0139321	0.0558345	0.0612194		0.00086		http://srv00.recas.ba.infn.it/cgi/atlas/getpage_dev.py?query9=hg&query10=hg19&query1=chr4%3A57326329-57326329		Yes	ALU	SINE/AluJb
4	57326875	PAICS		0.220572	0.0781287	0.413089	0.153871		0.00037		http://srv00.recas.ba.infn.it/cgi/atlas/getpage_dev.py?query9=hg&query10=hg19&query1=chr4%3A57326875-57326875		Yes	ALU	SINE/AluSx1
4	57326879	PAICS		0.155752	0.0772107	0.290888	0.126957		0.0017		http://srv00.recas.ba.infn.it/cgi/atlas/getpage_dev.py?query9=hg&query10=hg19&query1=chr4%3A57326879-57326879		Yes	ALU	SINE/AluSx1
4	57327017	PAICS		0.076834	0.0477838	0.324578	0.147144		4.88e-11		http://srv00.recas.ba.infn.it/cgi/atlas/getpage_dev.py?query9=hg&query10=hg19&query1=chr4%3A57327017-57327017		Yes	ALU	SINE/AluSx1
5	150648145	GM2A		0.0265657	0.0158349	0.0546997	0.0500624		0.0067		http://srv00.recas.ba.infn.it/cgi/atlas/getpage_dev.py?query9=hg&query10=hg19&query1=chr5%3A150648145-150648145		Yes	REP	DNA/MER102a
6	32973630	HLA-DOA		0.0573739	0.0207986	0.100446	0.0585462		0.00064		http://srv00.recas.ba.infn.it/cgi/atlas/getpage_dev.py?query9=hg&query10=hg19&query1=chr6%3A32973630-32973630		Yes	ALU	SINE/AluJr
6	32973631	HLA-DOA		0.14909	0.0598208	0.338448	0.129704		5.3e-08		http://srv00.recas.ba.infn.it/cgi/atlas/getpage_dev.py?query9=hg&query10=hg19&query1=chr6%3A32973631-32973631		Yes	ALU	SINE/AluJr
6	42857023	—		0.0543248	0.0416	0.136536	0.0655525		3.93e-06		http://srv00.recas.ba.infn.it/cgi/atlas/getpage_dev.py?query9=hg&query10=hg19&query1=chr6%3A42857023-42857023		Yes	ALU	SINE/AluSp
8	30536016	GSR		0.0731028	0.0547724	0.213223	0.101068		5.59e-06		http://srv00.recas.ba.infn.it/cgi/atlas/getpage_dev.py?query9=hg&query10=hg19&query1=chr8%3A30536016-30536016		Yes	ALU	SINE/AluJb
8	30536078	GSR		0.0965898	0.0644818	0.400801	0.166646		8.9e-11		http://srv00.recas.ba.infn.it/cgi/atlas/getpage_dev.py?query9=hg&query10=hg19&query1=chr8%3A30536078-30536078		Yes	ALU	SINE/AluJb
8	30536152	GSR		0.0314092	0.0227148	0.0647877	0.0484107		0.0039		http://srv00.recas.ba.infn.it/cgi/atlas/getpage_dev.py?query9=hg&query10=hg19&query1=chr8%3A30536152-30536152		Yes	ALU	SINE/AluJb
8	30536410	GSR		0.00730171	0.0150328	0.0598182	0.0481464		9.03e-07		http://srv00.recas.ba.infn.it/cgi/atlas/getpage_dev.py?query9=hg&query10=hg19&query1=chr8%3A30536410-30536410		Yes	ALU	SINE/AluSp
8	103841636	AZIN1		0.0464402	0.0269856	0.126698	0.108414		0.00027		http://srv00.recas.ba.infn.it/cgi/atlas/getpage_dev.py?query9=hg&query10=hg19&query1=chr8%3A103841636-103841636		No
9	37503346	POLR1E		0.138716	0.0689418	0.0784522	0.0420038		0.002		http://srv00.recas.ba.infn.it/cgi/atlas/getpage_dev.py?query9=hg&query10=hg19&query1=chr9%3A37503346-37503346		Yes	ALU	SINE/AluJo
9	37503392	POLR1E		0.109874	0.0740264	0.159222	0.0776618		0.05		http://srv00.recas.ba.infn.it/cgi/atlas/getpage_dev.py?query9=hg&query10=hg19&query1=chr9%3A37503392-37503392		Yes	ALU	SINE/AluJo
9	37503490	POLR1E		0.0325494	0.0261902	0.105429	0.0453756		4.82e-07		http://srv00.recas.ba.infn.it/cgi/atlas/getpage_dev.py?query9=hg&query10=hg19&query1=chr9%3A37503490-37503490		Yes	ALU	SINE/AluJo
9	134373264	PRRC2B		0.0217359	0.0149214	0.0544933	0.0417967		0.00031		http://srv00.recas.ba.infn.it/cgi/atlas/getpage_dev.py?query9=hg&query10=hg19&query1=chr9%3A134373264-134373264		No
10	73980006	ANAPC16		0.0855853	0.0412065	0.0500129	0.02214		0.00063		http://srv00.recas.ba.infn.it/cgi/atlas/getpage_dev.py?query9=hg&query10=hg19&query1=chr10%3A73980006-73980006		Yes	ALU	SINE/AluSp
10	73980019	ANAPC16		0.177863	0.0751842	0.104236	0.0442589		0.00027		http://srv00.recas.ba.infn.it/cgi/atlas/getpage_dev.py?query9=hg&query10=hg19&query1=chr10%3A73980019-73980019		Yes	ALU	SINE/AluSp
12	21794925	—		0.0593967	0.0458957	0.0181695	0.0111173		1.4e-05		http://srv00.recas.ba.infn.it/cgi/atlas/getpage_dev.py?query9=hg&query10=hg19&query1=chr12%3A21794925-21794925		No
12	98942805	TMPO		0.0499189	0.0336014	0.0832478	0.0544984		0.015		http://srv00.recas.ba.infn.it/cgi/atlas/getpage_dev.py?query9=hg&query10=hg19&query1=chr12%3A98942805-98942805		Yes	ALU	SINE/AluSc
16	29676433	SPN		0.114271	0.0497741	0.055763	0.0413294		0.00046		http://srv00.recas.ba.infn.it/cgi/atlas/getpage_dev.py?query9=hg&query10=hg19&query1=chr16%3A29676433-29676433		Yes	ALU	SINE/AluSq2
16	29676475	SPN		0.0905325	0.0378467	0.115704	0.0390762		0.041		http://srv00.recas.ba.infn.it/cgi/atlas/getpage_dev.py?query9=hg&query10=hg19&query1=chr16%3A29676475-29676475		Yes	ALU	SINE/AluSq2
16	29676560	SPN		0.0361418	0.0196832	0.0644288	0.0448529		0.0058		http://srv00.recas.ba.infn.it/cgi/atlas/getpage_dev.py?query9=hg&query10=hg19&query1=chr16%3A29676560-29676560		Yes	ALU	SINE/AluSq2
16	29676639	SPN		0.0968685	0.0340093	0.0651581	0.0468918		0.017		http://srv00.recas.ba.infn.it/cgi/atlas/getpage_dev.py?query9=hg&query10=hg19&query1=chr16%3A29676639-29676639		Yes	ALU	SINE/AluSq2
16	29681331	SPN		0.0232012	0.0224829	0.100332	0.0504634		1.97e-08		http://srv00.recas.ba.infn.it/cgi/atlas/getpage_dev.py?query9=hg&query10=hg19&query1=chr16%3A29681331-29681331		Yes	ALU	SINE/AluJr
17	1368288	MYO1C		0.0743802	0.0273292	0.0469501	0.0342952		0.0046		http://srv00.recas.ba.infn.it/cgi/atlas/getpage_dev.py?query9=hg&query10=hg19&query1=chr17%3A1368288-1368288		Yes	ALU	SINE/AluSx
17	7572004	TP53		0.0356591	0.0135037	0.0674418	0.0341525		4e-05		http://srv00.recas.ba.infn.it/cgi/atlas/getpage_dev.py?query9=hg&query10=hg19&query1=chr17%3A7572004-7572004		Yes	ALU	SINE/AluJb
17	25640011	WSB1		0.0533231	0.0211004	0.0040391	0.00832072		3.94e-15		http://srv00.recas.ba.infn.it/cgi/atlas/getpage_dev.py?query9=hg&query10=hg19&query1=chr17%3A25640011-25640011		Yes	ALU	SINE/AluSx
17	37920204	IKZF3		0.140187	0.030118	0.104602	0.0591352		0.023		http://srv00.recas.ba.infn.it/cgi/atlas/getpage_dev.py?query9=hg&query10=hg19&query1=chr17%3A37920204-37920204		Yes	ALU	SINE/AluSz
17	37920205	IKZF3		0.735173	0.102688	0.67168	0.102346		0.042		http://srv00.recas.ba.infn.it/cgi/atlas/getpage_dev.py?query9=hg&query10=hg19&query1=chr17%3A37920205-37920205		Yes	ALU	SINE/AluSz
17	37920218	IKZF3		0.0989419	0.0484278	0.048192	0.0523106		0.0018		http://srv00.recas.ba.infn.it/cgi/atlas/getpage_dev.py?query9=hg&query10=hg19&query1=chr17%3A37920218-37920218		Yes	ALU	SINE/AluSz
17	57282022	PRR11		0.00757229	0.00939943	0.0618346	0.0529395		5.31e-07		http://srv00.recas.ba.infn.it/cgi/atlas/getpage_dev.py?query9=hg&query10=hg19&query1=chr17%3A57282022-57282022		Yes	ALU	SINE/AluSz
19	11552072	PRKCSH		0.128591	0.0393603	0.0297398	0.0225667		1.24e-14		http://srv00.recas.ba.infn.it/cgi/atlas/getpage_dev.py?query9=hg&query10=hg19&query1=chr19%3A11552072-11552072		No
19	11561397	PRKCSH		0.0460925	0.0268801	0.0920304	0.0689435		0.0022		http://srv00.recas.ba.infn.it/cgi/atlas/getpage_dev.py?query9=hg&query10=hg19&query1=chr19%3A11561397-11561397		Yes	REP	srpRNA/7SLRNA
19	16662658	SLC35E1		0.0690716	0.0486847	0.0340202	0.0392201		0.01		http://srv00.recas.ba.infn.it/cgi/atlas/getpage_dev.py?query9=hg&query10=hg19&query1=chr19%3A16662658-16662658		Yes	ALU	SINE/AluSz
19	39359190	RINL		0.0183415	0.0147179	0.0536665	0.0518772		0.0014		http://srv00.recas.ba.infn.it/cgi/atlas/getpage_dev.py?query9=hg&query10=hg19&query1=chr19%3A39359190-39359190		Yes	ALU	SINE/AluJr
19	39359229	RINL		0.0811643	0.0381716	0.232688	0.117545		1.96e-07		http://srv00.recas.ba.infn.it/cgi/atlas/getpage_dev.py?query9=hg&query10=hg19&query1=chr19%3A39359229-39359229		Yes	ALU	SINE/AluJr
20	43707759	STK4		0.0886919	0.0313361	0.0637949	0.0310198		0.029		http://srv00.recas.ba.infn.it/cgi/atlas/getpage_dev.py?query9=hg&query10=hg19&query1=chr20%3A43707759-43707759		Yes	ALU	SINE/AluJb
20	43707776	STK4		0.681123	0.0674631	0.742441	0.0925148		0.034		http://srv00.recas.ba.infn.it/cgi/atlas/getpage_dev.py?query9=hg&query10=hg19&query1=chr20%3A43707776-43707776		Yes	ALU	SINE/AluJb
20	43707842	STK4		0.493289	0.112263	0.400684	0.0813833		0.0031		http://srv00.recas.ba.infn.it/cgi/atlas/getpage_dev.py?query9=hg&query10=hg19&query1=chr20%3A43707842-43707842		Yes	ALU	SINE/AluJb
22	39414754	APOBEC3C		0.0176188	0.0133482	0.0704176	0.0426672		3.12e-07		http://srv00.recas.ba.infn.it/cgi/atlas/getpage_dev.py?query9=hg&query10=hg19&query1=chr22%3A39414754-39414754		Yes	ALU	SINE/AluJb
22	39414772	APOBEC3C		0.117472	0.0424391	0.271485	0.0842988		9.04e-11		http://srv00.recas.ba.infn.it/cgi/atlas/getpage_dev.py?query9=hg&query10=hg19&query1=chr22%3A39414772-39414772		Yes	ALU	SINE/AluJb
22	39414900	—		0.026431	0.0135799	0.0512559	0.0234713		5.1e-05		http://srv00.recas.ba.infn.it/cgi/atlas/getpage_dev.py?query9=hg&query10=hg19&query1=chr22%3A39414900-39414900		Yes	ALU	SINE/AluJb
22	39414912	—		0.217311	0.0628029	0.32624	0.0815248		2.5e-05		http://srv00.recas.ba.infn.it/cgi/atlas/getpage_dev.py?query9=hg&query10=hg19&query1=chr22%3A39414912-39414912		Yes	ALU	SINE/AluJb
22	39415872	—		0.278225	0.0560584	0.359194	0.127452		0.0047		http://srv00.recas.ba.infn.it/cgi/atlas/getpage_dev.py?query9=hg&query10=hg19&query1=chr22%3A39415872-39415872		Yes	ALU	SINE/AluSq2
22	39415905	—		0.447524	0.111757	0.329534	0.0952807		0.00033		http://srv00.recas.ba.infn.it/cgi/atlas/getpage_dev.py?query9=hg&query10=hg19&query1=chr22%3A39415905-39415905		Yes	ALU	SINE/AluSq2
22	39415910	—		0.0712393	0.022251	0.142988	0.0682541		3.2e-06		http://srv00.recas.ba.infn.it/cgi/atlas/getpage_dev.py?query9=hg&query10=hg19&query1=chr22%3A39415910-39415910		Yes	ALU	SINE/AluSq2
22	39415911	—		0.341008	0.0570031	0.47951	0.111867		2.26e-06		http://srv00.recas.ba.infn.it/cgi/atlas/getpage_dev.py?query9=hg&query10=hg19&query1=chr22%3A39415911-39415911		Yes	ALU	SINE/AluSq2
22	39415981	—		0.0177149	0.0123042	0.0595095	0.045155		1e-05		http://srv00.recas.ba.infn.it/cgi/atlas/getpage_dev.py?query9=hg&query10=hg19&query1=chr22%3A39415981-39415981		Yes	ALU	SINE/AluSq2
22	39416035	—		0.111273	0.0326285	0.162221	0.0815039		0.0039		http://srv00.recas.ba.infn.it/cgi/atlas/getpage_dev.py?query9=hg&query10=hg19&query1=chr22%3A39416035-39416035		Yes	ALU	SINE/AluSq2
22	39416075	—		0.0157881	0.0147411	0.0803253	0.038451		9.04e-11		http://srv00.recas.ba.infn.it/cgi/atlas/getpage_dev.py?query9=hg&query10=hg19&query1=chr22%3A39416075-39416075		Yes	ALU	SINE/AluSq2
22	39416081	—		0.159799	0.0424665	0.429831	0.113013		1.24e-14		http://srv00.recas.ba.infn.it/cgi/atlas/getpage_dev.py?query9=hg&query10=hg19&query1=chr22%3A39416081-39416081		Yes	ALU	SINE/AluSq2
22	39429101	APOBEC3D		0.298777	0.0733568	0.166072	0.0737402		2.2e-05		http://srv00.recas.ba.infn.it/cgi/atlas/getpage_dev.py?query9=hg&query10=hg19&query1=chr22%3A39429101-39429101		Yes	ALU	SINE/AluJb
X	24095285	EIF2S3		0.0216591	0.0102428	0.0647792	0.0305333		3.25e-08		http://srv00.recas.ba.infn.it/cgi/atlas/getpage_dev.py?query9=hg&query10=hg19&query1=chrX%3A24095285-24095285		Yes	ALU	SINE/AluSx
X	24095286	EIF2S3		0.0266289	0.012934	0.0785413	0.0372673		5.34e-08		http://srv00.recas.ba.infn.it/cgi/atlas/getpage_dev.py?query9=hg&query10=hg19&query1=chrX%3A24095286-24095286		Yes	ALU	SINE/AluSx
X	24095325	EIF2S3		0.0501005	0.0183645	0.176615	0.0996566		1.21e-08		http://srv00.recas.ba.infn.it/cgi/atlas/getpage_dev.py?query9=hg&query10=hg19&query1=chrX%3A24095325-24095325		Yes	ALU	SINE/AluSx
X	77083007	MAGT1		0.182379	0.0591651	0.0842262	0.0544836		6.24e-07		http://srv00.recas.ba.infn.it/cgi/atlas/getpage_dev.py?query9=hg&query10=hg19&query1=chrX%3A77083007-77083007		Yes	ALU	SINE/AluSg
X	77083041	MAGT1		0.179853	0.0754592	0.0613372	0.0337482		3.64e-09		http://srv00.recas.ba.infn.it/cgi/atlas/getpage_dev.py?query9=hg&query10=hg19&query1=chrX%3A77083041-77083041		Yes	ALU	SINE/AluSg
