# Supplementary material for: A-to-I Editing Is Subtype-Specific in Non-Hodgkin Lymphomas
Source: Genes (Basel). 2024 Jul 1;15(7):864. doi: 10.3390/genes15070864 (PMC11276283; doi:10.3390/genes15070864)
Supplement: Supplementary file 1 [file genes-15-00864-s001.zip › TableS3.xlsx]

## Sheet: Comparison of GCB vs. ABC
Site				GCB		ABC			FDR adjusted p-value		Link to REDIportal		Editing site in Repetitive region				Correlation with ADAR1 expression		Correlation with ADAR2 expression
chr	position	gene		Avg	Std	Avg	Std		GA				Yes?	Family	Subfamily		Spearmanrank coefficients	p-value	Spearmanrank coefficients	p-value
1	10517352	—		0.145016	0.080729	0.0902443	0.0744512		0.019		http://srv00.recas.ba.infn.it/cgi/atlas/getpage_dev.py?query9=hg&query10=hg19&query1=chr1%3A10517352-10517352		Yes	ALU	SINE/AluJr4		NA	NA	NA	NA
1	20978457	DDOST		0.144036	0.039224	0.12113	0.0318708		0.038		http://srv00.recas.ba.infn.it/cgi/atlas/getpage_dev.py?query9=hg&query10=hg19&query1=chr1%3A20978457-20978457		Yes	ALU	SINE/AluY		0.164979	0.0645093	0.0840649	0.220786
1	150703679	CTSS		0.282753	0.0914599	0.225883	0.0843974		0.036		http://srv00.recas.ba.infn.it/cgi/atlas/getpage_dev.py?query9=hg&query10=hg19&query1=chr1%3A150703679-150703679		Yes	ALU	SINE/AluSx		NA	NA	NA	NA
1	150703692	CTSS		0.304545	0.0973713	0.237602	0.0869767		0.017		http://srv00.recas.ba.infn.it/cgi/atlas/getpage_dev.py?query9=hg&query10=hg19&query1=chr1%3A150703692-150703692		Yes	ALU	SINE/AluSx		NA	NA	NA	NA
1	220231959	BPNT1		0.956089	0.0508298	0.90244	0.0586947		0.023		http://srv00.recas.ba.infn.it/cgi/atlas/getpage_dev.py?query9=hg&query10=hg19&query1=chr1%3A220231959-220231959		Yes	ALU	SINE/AluSz		NA	NA	NA	NA
2	85546451	TGOLN2		0.0621583	0.0228939	0.0474379	0.0254385		0.046		http://srv00.recas.ba.infn.it/cgi/atlas/getpage_dev.py?query9=hg&query10=hg19&query1=chr2%3A85546451-85546451		Yes	ALU	SINE/AluSc		0.0913886	0.201337	0.124072	0.127526
2	99812336	MRPL30		0.532796	0.137014	0.45253	0.0979915		0.036		http://srv00.recas.ba.infn.it/cgi/atlas/getpage_dev.py?query9=hg&query10=hg19&query1=chr2%3A99812336-99812336		Yes	ALU	SINE/AluSx		NA	NA	NA	NA
2	202028861	CFLAR		0.0504906	0.0229769	0.0297653	0.0167571		0.00065		http://srv00.recas.ba.infn.it/cgi/atlas/getpage_dev.py?query9=hg&query10=hg19&query1=chr2%3A202028861-202028861		Yes	ALU	SINE/AluSx1		0.164363	0.065236	0.262781	0.00725473
2	202028867	CFLAR		0.244387	0.070906	0.19436	0.070394		0.02		http://srv00.recas.ba.infn.it/cgi/atlas/getpage_dev.py?query9=hg&query10=hg19&query1=chr2%3A202028867-202028867		Yes	ALU	SINE/AluSx1		0.0344001	0.376594	-0.0382024	0.363463
2	202032107	CFLAR		0.0571475	0.0271353	0.0384118	0.0194319		0.0076		http://srv00.recas.ba.infn.it/cgi/atlas/getpage_dev.py?query9=hg&query10=hg19&query1=chr2%3A202032107-202032107		Yes	ALU	SINE/AluJo		0.0589295	0.294957	0.127097	0.121779
3	10192704	VHL		0.105135	0.0489031	0.0546215	0.0503435		0.00084		http://srv00.recas.ba.infn.it/cgi/atlas/getpage_dev.py?query9=hg&query10=hg19&query1=chr3%3A10192704-10192704		Yes	ALU	SINE/AluSx		0.136919	0.104362	0.0147184	0.446503
3	10192717	VHL		0.0637125	0.0369323	0.0402258	0.0242802		0.01		http://srv00.recas.ba.infn.it/cgi/atlas/getpage_dev.py?query9=hg&query10=hg19&query1=chr3%3A10192717-10192717		Yes	ALU	SINE/AluSx		0.091416	0.201266	0.227582	0.0175429
3	14986110	FGD5-AS1		0.456151	0.156397	0.346797	0.151345		0.018		http://srv00.recas.ba.infn.it/cgi/atlas/getpage_dev.py?query9=hg&query10=hg19&query1=chr3%3A14986110-14986110		Yes	REP	SINE/FLAM_C		0.278136	0.00485794	0.219246	0.0213644
3	14986137	FGD5-AS1		0.530891	0.178631	0.420431	0.181267		0.044		http://srv00.recas.ba.infn.it/cgi/atlas/getpage_dev.py?query9=hg&query10=hg19&query1=chr3%3A14986137-14986137		Yes	REP	SINE/FLAM_C		0.359056	0.00034316	0.373189	0.000200875
3	14986399	FGD5-AS1		0.104595	0.0607479	0.0622171	0.0474925		0.0086		http://srv00.recas.ba.infn.it/cgi/atlas/getpage_dev.py?query9=hg&query10=hg19&query1=chr3%3A14986399-14986399		Yes	ALU	SINE/AluSq2		0.350785	0.000464268	0.282819	0.00416391
3	14986447	FGD5-AS1		0.113513	0.0743527	0.059174	0.044677		0.0024		http://srv00.recas.ba.infn.it/cgi/atlas/getpage_dev.py?query9=hg&query10=hg19&query1=chr3%3A14986447-14986447		Yes	ALU	SINE/AluSq2		0.0996387	0.180683	0.381903	0.000142623
3	38182641	MYD88		0.12319	0.0734685	0.185044	0.123917		0.04		http://srv00.recas.ba.infn.it/cgi/atlas/getpage_dev.py?query9=hg&query10=hg19&query1=chr3%3A38182641-38182641		No				NA	NA	NA	NA
3	156259288	SSR3		0.555356	0.137163	0.3959	0.0734143		2.85e-06		http://srv00.recas.ba.infn.it/cgi/atlas/getpage_dev.py?query9=hg&query10=hg19&query1=chr3%3A156259288-156259288		Yes	ALU	SINE/AluSx1		0.256327	0.00860378	0.614557	1.54717e-10
3	156259295	SSR3		0.52671	0.118442	0.394409	0.0871763		2.14e-05		http://srv00.recas.ba.infn.it/cgi/atlas/getpage_dev.py?query9=hg&query10=hg19&query1=chr3%3A156259295-156259295		Yes	ALU	SINE/AluSx1		0.278799	0.00466936	0.516859	1.74576e-07
3	156259317	SSR3		0.219653	0.0928965	0.135504	0.068126		0.0006		http://srv00.recas.ba.infn.it/cgi/atlas/getpage_dev.py?query9=hg&query10=hg19&query1=chr3%3A156259317-156259317		Yes	ALU	SINE/AluSx1		0.209695	0.0263251	0.0869877	0.2129
3	156259341	SSR3		0.448461	0.101503	0.376739	0.0703057		0.0065		http://srv00.recas.ba.infn.it/cgi/atlas/getpage_dev.py?query9=hg&query10=hg19&query1=chr3%3A156259341-156259341		Yes	ALU	SINE/AluSx1		NA	NA	NA	NA
3	156259363	SSR3		0.486585	0.117989	0.382292	0.110137		0.0024		http://srv00.recas.ba.infn.it/cgi/atlas/getpage_dev.py?query9=hg&query10=hg19&query1=chr3%3A156259363-156259363		Yes	ALU	SINE/AluSx1		0.250222	0.0100735	0.14231	0.0955927
3	156259367	SSR3		0.363521	0.0921431	0.28111	0.0694104		0.00082		http://srv00.recas.ba.infn.it/cgi/atlas/getpage_dev.py?query9=hg&query10=hg19&query1=chr3%3A156259367-156259367		Yes	ALU	SINE/AluSx1		0.248732	0.0104631	0.226127	0.0181509
3	156259407	SSR3		0.583435	0.108876	0.510974	0.10682		0.026		http://srv00.recas.ba.infn.it/cgi/atlas/getpage_dev.py?query9=hg&query10=hg19&query1=chr3%3A156259407-156259407		Yes	ALU	SINE/AluSx1		NA	NA	NA	NA
4	2940434	NOP14		0.0830655	0.0604883	0.0451727	0.0360813		0.0086		http://srv00.recas.ba.infn.it/cgi/atlas/getpage_dev.py?query9=hg&query10=hg19&query1=chr4%3A2940434-2940434		Yes	ALU	SINE/AluJo		0.138015	0.102534	0.169339	0.0595353
4	2940462	NOP14		0.399362	0.155495	0.307815	0.109546		0.026		http://srv00.recas.ba.infn.it/cgi/atlas/getpage_dev.py?query9=hg&query10=hg19&query1=chr4%3A2940462-2940462		Yes	ALU	SINE/AluJo		0.134359	0.10872	0.336299	0.00077323
4	177252238	SPCS3		0.190265	0.0837213	0.141217	0.0760401		0.044		http://srv00.recas.ba.infn.it/cgi/atlas/getpage_dev.py?query9=hg&query10=hg19&query1=chr4%3A177252238-177252238		Yes	ALU	SINE/AluJo		0.190464	0.0394965	0.323282	0.0011983
4	177252327	SPCS3		0.433556	0.148558	0.349011	0.127013		0.044		http://srv00.recas.ba.infn.it/cgi/atlas/getpage_dev.py?query9=hg&query10=hg19&query1=chr4%3A177252327-177252327		No				0.332421	0.000929789	0.309628	0.00192902
5	64964626	SGTB		0.604041	0.130561	0.521613	0.104394		0.025		http://srv00.recas.ba.infn.it/cgi/atlas/getpage_dev.py?query9=hg&query10=hg19&query1=chr5%3A64964626-64964626		Yes	ALU	SINE/AluSx		NA	NA	NA	NA
5	156904831	ADAM19		0.184619	0.110817	0.126883	0.0801155		0.047		http://srv00.recas.ba.infn.it/cgi/atlas/getpage_dev.py?query9=hg&query10=hg19&query1=chr5%3A156904831-156904831		Yes	REP	LTR/MER92B		0.191935	0.0383311	0.114931	0.146004
6	42855962	—		0.525301	0.146914	0.415104	0.109428		0.0057		http://srv00.recas.ba.infn.it/cgi/atlas/getpage_dev.py?query9=hg&query10=hg19&query1=chr6%3A42855962-42855962		Yes	ALU	SINE/AluSz		NA	NA	NA	NA
6	42856047	—		0.0999967	0.0529551	0.141241	0.0450979		0.0078		http://srv00.recas.ba.infn.it/cgi/atlas/getpage_dev.py?query9=hg&query10=hg19&query1=chr6%3A42856047-42856047		Yes	ALU	SINE/AluSz		0.142073	0.095966	0.165235	0.0642084
6	42856051	—		0.34401	0.19408	0.203682	0.0789817		0.0021		http://srv00.recas.ba.infn.it/cgi/atlas/getpage_dev.py?query9=hg&query10=hg19&query1=chr6%3A42856051-42856051		Yes	ALU	SINE/AluSz		0.15063	0.0831239	0.769568	2.42675e-18
6	42856116	—		0.743155	0.0933094	0.668691	0.0681957		0.0047		http://srv00.recas.ba.infn.it/cgi/atlas/getpage_dev.py?query9=hg&query10=hg19&query1=chr6%3A42856116-42856116		Yes	ALU	SINE/AluSz		NA	NA	NA	NA
6	42856978	—		0.031175	0.0238163	0.0502248	0.0215657		0.0082		http://srv00.recas.ba.infn.it/cgi/atlas/getpage_dev.py?query9=hg&query10=hg19&query1=chr6%3A42856978-42856978		Yes	ALU	SINE/AluSp		0.211028	0.0255654	-0.033278	0.380497
6	42856983	—		0.267924	0.149185	0.193038	0.0524241		0.028		http://srv00.recas.ba.infn.it/cgi/atlas/getpage_dev.py?query9=hg&query10=hg19&query1=chr6%3A42856983-42856983		Yes	ALU	SINE/AluSp		0.103203	0.171842	0.674928	0
6	149912377	—		0.102218	0.0490973	0.0676501	0.036682		0.0077		http://srv00.recas.ba.infn.it/cgi/atlas/getpage_dev.py?query9=hg&query10=hg19&query1=chr6%3A149912377-149912377		Yes	ALU	SINE/AluSc		0.187683	0.0417753	0.0936806	0.195464
6	150047362	NUP43		0.0704559	0.0427936	0.0467875	0.0329956		0.042		http://srv00.recas.ba.infn.it/cgi/atlas/getpage_dev.py?query9=hg&query10=hg19&query1=chr6%3A150047362-150047362		Yes	ALU	SINE/AluSc		0.109858	0.156985	0.235074	0.0146765
6	150047418	NUP43		0.0868201	0.0525394	0.0482912	0.0365389		0.0047		http://srv00.recas.ba.infn.it/cgi/atlas/getpage_dev.py?query9=hg&query10=hg19&query1=chr6%3A150047418-150047418		Yes	ALU	SINE/AluSc		0.161821	0.0683045	0.175834	0.0526806
7	17384353	AHR		0.139328	0.0576556	0.0969281	0.038475		0.0037		http://srv00.recas.ba.infn.it/cgi/atlas/getpage_dev.py?query9=hg&query10=hg19&query1=chr7%3A17384353-17384353		Yes	ALU	SINE/AluSx		NA	NA	NA	NA
7	17384354	AHR		0.913733	0.0713173	0.850495	0.0850525		0.0075		http://srv00.recas.ba.infn.it/cgi/atlas/getpage_dev.py?query9=hg&query10=hg19&query1=chr7%3A17384354-17384354		Yes	ALU	SINE/AluSx		NA	NA	NA	NA
7	17384880	AHR		0.160831	0.0911991	0.0847365	0.0598413		0.00091		http://srv00.recas.ba.infn.it/cgi/atlas/getpage_dev.py?query9=hg&query10=hg19&query1=chr7%3A17384880-17384880		Yes	ALU	SINE/AluSc		0.0496347	0.324973	0.143215	0.0941745
7	17384882	AHR		0.275903	0.0849744	0.168508	0.070796		5.5e-06		http://srv00.recas.ba.infn.it/cgi/atlas/getpage_dev.py?query9=hg&query10=hg19&query1=chr7%3A17384882-17384882		Yes	ALU	SINE/AluSc		0.0507019	0.321464	0.207733	0.0274772
7	44872419	H2AFV		0.534322	0.168467	0.429132	0.149086		0.04		http://srv00.recas.ba.infn.it/cgi/atlas/getpage_dev.py?query9=hg&query10=hg19&query1=chr7%3A44872419-44872419		Yes	ALU	SINE/AluSc		NA	NA	NA	NA
7	44872473	H2AFV		0.349286	0.143281	0.265235	0.10862		0.036		http://srv00.recas.ba.infn.it/cgi/atlas/getpage_dev.py?query9=hg&query10=hg19&query1=chr7%3A44872473-44872473		Yes	ALU	SINE/AluSc		0.137936	0.102665	0.0976781	0.185469
7	44872480	H2AFV		0.126753	0.0923298	0.0725658	0.0374008		0.0091		http://srv00.recas.ba.infn.it/cgi/atlas/getpage_dev.py?query9=hg&query10=hg19&query1=chr7%3A44872480-44872480		Yes	ALU	SINE/AluSc		NA	NA	NA	NA
7	44872701	H2AFV		0.051359	0.052585	0.0254868	0.0259207		0.036		http://srv00.recas.ba.infn.it/cgi/atlas/getpage_dev.py?query9=hg&query10=hg19&query1=chr7%3A44872701-44872701		Yes	ALU	SINE/AluY		NA	NA	NA	NA
7	44872827	H2AFV		0.0944216	0.05419	0.0655351	0.0374555		0.048		http://srv00.recas.ba.infn.it/cgi/atlas/getpage_dev.py?query9=hg&query10=hg19&query1=chr7%3A44872827-44872827		Yes	ALU	SINE/AluY		0.233165	0.0153663	0.25228	0.00955572
7	44872862	H2AFV		0.102122	0.0483908	0.0721442	0.0502146		0.047		http://srv00.recas.ba.infn.it/cgi/atlas/getpage_dev.py?query9=hg&query10=hg19&query1=chr7%3A44872862-44872862		Yes	ALU	SINE/AluY		0.211553	0.0252712	0.158997	0.0718401
7	65618315	CRCP		0.0618176	0.0297617	0.0364708	0.0243467		0.002		http://srv00.recas.ba.infn.it/cgi/atlas/getpage_dev.py?query9=hg&query10=hg19&query1=chr7%3A65618315-65618315		Yes	ALU	SINE/AluSp		0.0813921	0.228138	0.0447505	0.341222
8	11700622	CTSB		0.128258	0.0543562	0.163831	0.0536634		0.044		http://srv00.recas.ba.infn.it/cgi/atlas/getpage_dev.py?query9=hg&query10=hg19&query1=chr8%3A11700622-11700622		Yes	ALU	SINE/AluSg		NA	NA	NA	NA
8	30535953	GSR		0.0859871	0.0520482	0.0459452	0.0439985		0.0057		http://srv00.recas.ba.infn.it/cgi/atlas/getpage_dev.py?query9=hg&query10=hg19&query1=chr8%3A30535953-30535953		Yes	ALU	SINE/AluJb		0.0548545	0.307963	0.20836	0.0271043
8	30536554	GSR		0.0545622	0.0386331	0.0287412	0.0329977		0.016		http://srv00.recas.ba.infn.it/cgi/atlas/getpage_dev.py?query9=hg&query10=hg19&query1=chr8%3A30536554-30536554		Yes	ALU	SINE/AluSp		0.0880731	0.210014	0.134039	0.109274
8	30536606	GSR		0.142095	0.0718834	0.0891034	0.0642648		0.0087		http://srv00.recas.ba.infn.it/cgi/atlas/getpage_dev.py?query9=hg&query10=hg19&query1=chr8%3A30536606-30536606		Yes	ALU	SINE/AluSp		0.250143	0.0100938	0.249114	0.0103619
8	38828238	PLEKHA2		0.102895	0.0448588	0.0786883	0.0323182		0.042		http://srv00.recas.ba.infn.it/cgi/atlas/getpage_dev.py?query9=hg&query10=hg19&query1=chr8%3A38828238-38828238		Yes	ALU	SINE/AluSq2		0.178455	0.050095	0.302312	0.00233452
8	38829345	PLEKHA2		0.167111	0.0761965	0.109333	0.053423		0.0037		http://srv00.recas.ba.infn.it/cgi/atlas/getpage_dev.py?query9=hg&query10=hg19&query1=chr8%3A38829345-38829345		Yes	ALU	SINE/AluYc		0.20593	0.0285718	0.245263	0.0114208
8	38829754	PLEKHA2		0.137203	0.0786665	0.093256	0.0504669		0.026		http://srv00.recas.ba.infn.it/cgi/atlas/getpage_dev.py?query9=hg&query10=hg19&query1=chr8%3A38829754-38829754		Yes	ALU	SINE/AluJr4		0.234832	0.0148733	0.426313	2.51931e-05
9	115446721	—		0.593238	0.162751	0.465235	0.127865		0.0091		http://srv00.recas.ba.infn.it/cgi/atlas/getpage_dev.py?query9=hg&query10=hg19&query1=chr9%3A115446721-115446721		Yes	ALU	SINE/AluJr		NA	NA	NA	NA
10	101992314	CWF19L1		0.45493	0.161594	0.552712	0.0786225		0.016		http://srv00.recas.ba.infn.it/cgi/atlas/getpage_dev.py?query9=hg&query10=hg19&query1=chr10%3A101992314-101992314		Yes	ALU	SINE/AluSq2		NA	NA	NA	NA
10	101992810	CWF19L1		0.482388	0.31599	0.202575	0.0703096		0.00023		http://srv00.recas.ba.infn.it/cgi/atlas/getpage_dev.py?query9=hg&query10=hg19&query1=chr10%3A101992810-101992810		Yes	ALU	SINE/AluSq2		0.226231	0.018107	0.705958	1.58342e-14
11	8707840	RPL27A		0.485046	0.137652	0.366989	0.0960808		0.0024		http://srv00.recas.ba.infn.it/cgi/atlas/getpage_dev.py?query9=hg&query10=hg19&query1=chr11%3A8707840-8707840		Yes	ALU	SINE/AluJo		NA	NA	NA	NA
11	8707908	RPL27A		0.160443	0.0821352	0.113339	0.0493195		0.026		http://srv00.recas.ba.infn.it/cgi/atlas/getpage_dev.py?query9=hg&query10=hg19&query1=chr11%3A8707908-8707908		Yes	ALU	SINE/AluSq		0.131962	0.112916	0.211996	0.025025
11	8707917	RPL27A		0.0786594	0.0582115	0.0476301	0.0356996		0.036		http://srv00.recas.ba.infn.it/cgi/atlas/getpage_dev.py?query9=hg&query10=hg19&query1=chr11%3A8707917-8707917		Yes	ALU	SINE/AluSq		0.220334	0.020749	0.27555	0.0051163
11	9771768	SWAP70		0.0559451	0.0200579	0.0751077	0.026822		0.013		http://srv00.recas.ba.infn.it/cgi/atlas/getpage_dev.py?query9=hg&query10=hg19&query1=chr11%3A9771768-9771768		Yes	ALU	SINE/AluSq		0.119505	0.136547	-0.110271	0.156071
13	21949151	ZDHHC20		0.264405	0.122095	0.172954	0.112843		0.0087		http://srv00.recas.ba.infn.it/cgi/atlas/getpage_dev.py?query9=hg&query10=hg19&query1=chr13%3A21949151-21949151		Yes	ALU	SINE/AluSx1		0.254545	0.00901232	0.259649	0.00788459
15	41594521	—		0.140547	0.0589725	0.0943409	0.05479		0.0074		http://srv00.recas.ba.infn.it/cgi/atlas/getpage_dev.py?query9=hg&query10=hg19&query1=chr15%3A41594521-41594521		Yes	ALU	SINE/AluSz		0.17731	0.0512122	0.261676	0.00747186
15	41597533	—		0.0500138	0.0253504	0.0279817	0.0251227		0.0041		http://srv00.recas.ba.infn.it/cgi/atlas/getpage_dev.py?query9=hg&query10=hg19&query1=chr15%3A41597533-41597533		Yes	ALU	SINE/AluSc		0.0778758	0.238014	0.0572674	0.300231
15	41597543	—		0.101007	0.032376	0.0620725	0.0308574		3.28e-05		http://srv00.recas.ba.infn.it/cgi/atlas/getpage_dev.py?query9=hg&query10=hg19&query1=chr15%3A41597543-41597543		Yes	ALU	SINE/AluSz6		0.15965	0.0710111	0.359278	0.000340354
16	69390514	TERF2		0.105792	0.0427346	0.147278	0.0459942		0.0074		http://srv00.recas.ba.infn.it/cgi/atlas/getpage_dev.py?query9=hg&query10=hg19&query1=chr16%3A69390514-69390514		Yes	ALU	SINE/AluSz6		NA	NA	NA	NA
17	1368195	MYO1C		0.063112	0.0320298	0.0404395	0.0211069		0.0074		http://srv00.recas.ba.infn.it/cgi/atlas/getpage_dev.py?query9=hg&query10=hg19&query1=chr17%3A1368195-1368195		Yes	ALU	SINE/AluY		NA	NA	NA	NA
17	1368218	MYO1C		0.068591	0.0265513	0.0479556	0.0238615		0.0077		http://srv00.recas.ba.infn.it/cgi/atlas/getpage_dev.py?query9=hg&query10=hg19&query1=chr17%3A1368218-1368218		Yes	ALU	SINE/AluSx		NA	NA	NA	NA
17	37915434	IKZF3		0.0701335	0.0264889	0.0517129	0.0240752		0.016		http://srv00.recas.ba.infn.it/cgi/atlas/getpage_dev.py?query9=hg&query10=hg19&query1=chr17%3A37915434-37915434		Yes	ALU	SINE/AluSx		0.0739022	0.249445	0.139313	0.100399
17	37917201	IKZF3		0.278075	0.125131	0.18457	0.0637221		0.0022		http://srv00.recas.ba.infn.it/cgi/atlas/getpage_dev.py?query9=hg&query10=hg19&query1=chr17%3A37917201-37917201		Yes	ALU	SINE/AluJb		NA	NA	NA	NA
17	37917207	IKZF3		0.281244	0.114866	0.176941	0.0523476		9.38e-05		http://srv00.recas.ba.infn.it/cgi/atlas/getpage_dev.py?query9=hg&query10=hg19&query1=chr17%3A37917207-37917207		Yes	ALU	SINE/AluJo		NA	NA	NA	NA
17	37917294	IKZF3		0.0522318	0.0224375	0.0387237	0.013697		0.016		http://srv00.recas.ba.infn.it/cgi/atlas/getpage_dev.py?query9=hg&query10=hg19&query1=chr17%3A37917294-37917294		Yes	ALU	SINE/AluJo		-0.00851012	0.469007	0.203243	0.030269
17	57279170	PRR11		0.0627253	0.0386108	0.0382579	0.0257677		0.01		http://srv00.recas.ba.infn.it/cgi/atlas/getpage_dev.py?query9=hg&query10=hg19&query1=chr17%3A57279170-57279170		Yes	ALU	SINE/AluJo		0.20562	0.0287635	-0.0981204	0.184383
17	57279171	PRR11		0.0682108	0.0464798	0.044263	0.0218322		0.024		http://srv00.recas.ba.infn.it/cgi/atlas/getpage_dev.py?query9=hg&query10=hg19&query1=chr17%3A57279171-57279171		Yes	ALU	SINE/AluSq2		0.0796826	0.232911	0.110776	0.154959
20	35520977	SAMHD1		0.272158	0.0617728	0.315757	0.0582333		0.021		http://srv00.recas.ba.infn.it/cgi/atlas/getpage_dev.py?query9=hg&query10=hg19&query1=chr20%3A35520977-35520977		Yes	ALU	SINE/AluSq2		-0.124732	0.125994	-0.330063	0.0010052
20	43706870	STK4		0.457797	0.105128	0.395301	0.0952073		0.044		http://srv00.recas.ba.infn.it/cgi/atlas/getpage_dev.py?query9=hg&query10=hg19&query1=chr20%3A43706870-43706870		Yes	REP	SINE/FLAM_A		NA	NA	NA	NA
20	43707842	STK4		0.42088	0.116711	0.351719	0.0849547		0.031		http://srv00.recas.ba.infn.it/cgi/atlas/getpage_dev.py?query9=hg&query10=hg19&query1=chr20%3A43707842-43707842		Yes	ALU	SINE/AluSg		0.275319	0.00514945	0.456509	4.98657e-06
22	24968608	—		0.113663	0.0533175	0.0803444	0.0406308		0.025		http://srv00.recas.ba.infn.it/cgi/atlas/getpage_dev.py?query9=hg&query10=hg19&query1=chr22%3A24968608-24968608		Yes	ALU	SINE/AluSg		0.0446174	0.341669	0.397679	7.48425e-05
22	24969694	—		0.0702106	0.0308318	0.0462425	0.0233794		0.0047		http://srv00.recas.ba.infn.it/cgi/atlas/getpage_dev.py?query9=hg&query10=hg19&query1=chr22%3A24969694-24969694		Yes	ALU	SINE/AluSx4		0.133408	0.110373	0.223425	0.0193269
22	24969755	—		0.156622	0.0866137	0.108553	0.0439529		0.026		http://srv00.recas.ba.infn.it/cgi/atlas/getpage_dev.py?query9=hg&query10=hg19&query1=chr22%3A24969755-24969755		Yes	ALU	SINE/AluJo		0.0236525	0.41443	0.536186	5.17006e-08
22	39414912	—		0.209056	0.0843161	0.154786	0.0575814		0.01		http://srv00.recas.ba.infn.it/cgi/atlas/getpage_dev.py?query9=hg&query10=hg19&query1=chr22%3A39414912-39414912		Yes	ALU	SINE/AluJo		0.359058	0.000343138	0.337868	0.000732512
22	39415872	—		0.278092	0.0989902	0.20878	0.0744211		0.0077		http://srv00.recas.ba.infn.it/cgi/atlas/getpage_dev.py?query9=hg&query10=hg19&query1=chr22%3A39415872-39415872		Yes	ALU	SINE/AluJb		NA	NA	NA	NA
X	54590015	GNL3L		0.137056	0.0677679	0.0972627	0.0509505		0.036		http://srv00.recas.ba.infn.it/cgi/atlas/getpage_dev.py?query9=hg&query10=hg19&query1=chrX%3A54590015-54590015		Yes	ALU	SINE/AluSq2		NA	NA	NA	NA
X	54590026	GNL3L		0.149216	0.067706	0.109358	0.056668		0.042		http://srv00.recas.ba.infn.it/cgi/atlas/getpage_dev.py?query9=hg&query10=hg19&query1=chrX%3A54590026-54590026		Yes	ALU	SINE/AluJb		NA	NA	NA	NA
X	118673331	CXorf56		0.132096	0.0792198	0.0871866	0.0443203		0.023		http://srv00.recas.ba.infn.it/cgi/atlas/getpage_dev.py?query9=hg&query10=hg19&query1=chrX%3A118673331-118673331		Yes	ALU	SINE/AluSz		NA	NA	NA	NA
X	123047126	XIAP		0.203135	0.117614	0.112579	0.0863045		0.0047		http://srv00.recas.ba.infn.it/cgi/atlas/getpage_dev.py?query9=hg&query10=hg19&query1=chrX%3A123047126-123047126		Yes	ALU	SINE/AluSx		NA	NA	NA	NA
AVG represents the weighted average editing efficiency for a group, STD represents the standard deviation of AVG
Sites marked in red represent the sites overlapping with TableS1

## Sheet: Comparison of GCB vs. FL
Site				GCB		FL			FDR adjusted p-value		Link to REDIportal		Editing site in Repetitive region				Correlation with ADAR1 expression		Correlation with ADAR2 expression
chr	position	gene		Avg	Std	Avg	Std		GF				Yes?	Family	Subfamily		Spearmanrank coefficients	p-value	Spearmanrank coefficients	p-value
1	38327206	INPP5B		0.0449872	0.0307813	0.0992304	0.0276605		0.018		http://srv00.recas.ba.infn.it/cgi/atlas/getpage_dev.py?query9=hg&query10=hg19&query1=chr1%3A38327206-38327206		Yes	ALU	SINE/AluSq		0.170223	0.0842276	0.0989033	0.212935
1	150703612	CTSS		0.343821	0.156118	0.124193	0.0846801		0.005		http://srv00.recas.ba.infn.it/cgi/atlas/getpage_dev.py?query9=hg&query10=hg19&query1=chr1%3A150703612-150703612		Yes	ALU	SINE/AluSx		0.0294928	0.406361	0.188213	0.0635968
1	150703619	CTSS		0.213334	0.112218	0.0956034	0.0548365		0.047		http://srv00.recas.ba.infn.it/cgi/atlas/getpage_dev.py?query9=hg&query10=hg19&query1=chr1%3A150703619-150703619		Yes	ALU	SINE/AluSx		NA	NA	NA	NA
1	150703672	CTSS		0.290422	0.0732556	0.205122	0.0686615		0.027		http://srv00.recas.ba.infn.it/cgi/atlas/getpage_dev.py?query9=hg&query10=hg19&query1=chr1%3A150703672-150703672		Yes	ALU	SINE/AluSx		NA	NA	NA	NA
1	150703676	CTSS		0.463674	0.0826432	0.328149	0.0789946		0.0028		http://srv00.recas.ba.infn.it/cgi/atlas/getpage_dev.py?query9=hg&query10=hg19&query1=chr1%3A150703676-150703676		Yes	ALU	SINE/AluSx		NA	NA	NA	NA
1	150703742	CTSS		0.113052	0.0458196	0.0448051	0.0396593		0.0022		http://srv00.recas.ba.infn.it/cgi/atlas/getpage_dev.py?query9=hg&query10=hg19&query1=chr1%3A150703742-150703742		Yes	ALU	SINE/AluSx		0.0145691	0.453424	-0.123629	0.159447
1	150703781	CTSS		0.0870632	0.0498283	0.0309887	0.0235867		0.005		http://srv00.recas.ba.infn.it/cgi/atlas/getpage_dev.py?query9=hg&query10=hg19&query1=chr1%3A150703781-150703781		Yes	ALU	SINE/AluSx		0.11277	0.181783	0.1902	0.0615777
1	150703812	CTSS		0.12084	0.0725002	0.0514272	0.0452674		0.027		http://srv00.recas.ba.infn.it/cgi/atlas/getpage_dev.py?query9=hg&query10=hg19&query1=chr1%3A150703812-150703812		Yes	ALU	SINE/AluSx		0.0733187	0.277716	0.189026	0.0627644
1	150703850	CTSS		0.535261	0.100792	0.3789	0.103861		0.027		http://srv00.recas.ba.infn.it/cgi/atlas/getpage_dev.py?query9=hg&query10=hg19&query1=chr1%3A150703850-150703850		Yes	ALU	SINE/AluSx		NA	NA	NA	NA
1	150703860	CTSS		0.061918	0.0273303	0.0270832	0.0253954		0.018		http://srv00.recas.ba.infn.it/cgi/atlas/getpage_dev.py?query9=hg&query10=hg19&query1=chr1%3A150703860-150703860		Yes	ALU	SINE/AluSx		NA	NA	NA	NA
1	150704448	CTSS		0.0506052	0.0321214	0.0198292	0.0191004		0.041		http://srv00.recas.ba.infn.it/cgi/atlas/getpage_dev.py?query9=hg&query10=hg19&query1=chr1%3A150704448-150704448		Yes	ALU	SINE/AluJo		0.0105976	0.466085	0.0271829	0.413576
1	150704544	CTSS		0.159656	0.0769944	0.0772914	0.0584083		0.032		http://srv00.recas.ba.infn.it/cgi/atlas/getpage_dev.py?query9=hg&query10=hg19&query1=chr1%3A150704544-150704544		Yes	ALU	SINE/AluJo		0.0930641	0.226454	0.0588042	0.318219
1	150704585	CTSS		0.313008	0.11262	0.186136	0.0705801		0.041		http://srv00.recas.ba.infn.it/cgi/atlas/getpage_dev.py?query9=hg&query10=hg19&query1=chr1%3A150704585-150704585		Yes	ALU	SINE/AluJo		0.150132	0.112348	0.0634734	0.304924
1	150704653	CTSS		0.147656	0.0805913	0.0552796	0.062199		0.027		http://srv00.recas.ba.infn.it/cgi/atlas/getpage_dev.py?query9=hg&query10=hg19&query1=chr1%3A150704653-150704653		Yes	ALU	SINE/AluJo		-0.00738324	0.476357	0.0914733	0.230806
1	150704659	CTSS		0.103131	0.0595566	0.0427699	0.0375015		0.049		http://srv00.recas.ba.infn.it/cgi/atlas/getpage_dev.py?query9=hg&query10=hg19&query1=chr1%3A150704659-150704659		Yes	ALU	SINE/AluJo		-0.050229	0.343231	-0.126582	0.153691
1	150704660	CTSS		0.0906813	0.060505	0.0270573	0.0283938		0.018		http://srv00.recas.ba.infn.it/cgi/atlas/getpage_dev.py?query9=hg&query10=hg19&query1=chr1%3A150704660-150704660		Yes	ALU	SINE/AluJo		-0.0647511	0.301329	-0.133634	0.140494
2	202028733	CFLAR		0.121185	0.0642843	0.0525474	0.0603144		0.012		http://srv00.recas.ba.infn.it/cgi/atlas/getpage_dev.py?query9=hg&query10=hg19&query1=chr2%3A202028733-202028733		Yes	ALU	SINE/AluSx1		NA	NA	NA	NA
3	10194882	VHL		0.0961619	0.0392492	0.0454604	0.0423286		0.005		http://srv00.recas.ba.infn.it/cgi/atlas/getpage_dev.py?query9=hg&query10=hg19&query1=chr3%3A10194882-10194882		Yes	ALU	SINE/AluY		NA	NA	NA	NA
3	150345451	SELT		0.0742427	0.0527592	0.0239507	0.0273978		0.012		http://srv00.recas.ba.infn.it/cgi/atlas/getpage_dev.py?query9=hg&query10=hg19&query1=chr3%3A150345451-150345451		No				0.134478	0.138967	-0.0472084	0.352211
5	150647741	GM2A		0.130969	0.0416269	0.079503	0.0283393		0.039		http://srv00.recas.ba.infn.it/cgi/atlas/getpage_dev.py?query9=hg&query10=hg19&query1=chr5%3A150647741-150647741		Yes	ALU	SINE/AluSc		0.152606	0.108541	0.236554	0.026972
7	102089208	ORAI2		0.053015	0.0302115	0.0284129	0.0164734		0.027		http://srv00.recas.ba.infn.it/cgi/atlas/getpage_dev.py?query9=hg&query10=hg19&query1=chr7%3A102089208-102089208		Yes	ALU	SINE/AluSq2		0.0639538	0.30357	0.139728	0.129715
8	11700208	CTSB		0.11618	0.0344259	0.0613578	0.0418252		0.027		http://srv00.recas.ba.infn.it/cgi/atlas/getpage_dev.py?query9=hg&query10=hg19&query1=chr8%3A11700208-11700208		Yes	ALU	SINE/AluSq2		NA	NA	NA	NA
8	11700254	CTSB		0.0605189	0.0212009	0.0245256	0.0221898		0.005		http://srv00.recas.ba.infn.it/cgi/atlas/getpage_dev.py?query9=hg&query10=hg19&query1=chr8%3A11700254-11700254		Yes	ALU	SINE/AluSq2		0.137291	0.133956	0.250472	0.0204606
8	11700284	CTSB		0.232182	0.046088	0.153357	0.0826854		0.027		http://srv00.recas.ba.infn.it/cgi/atlas/getpage_dev.py?query9=hg&query10=hg19&query1=chr8%3A11700284-11700284		Yes	ALU	SINE/AluSq2		-0.141174	0.127241	-0.0523795	0.33689
8	11701323	CTSB		0.59666	0.0754243	0.469938	0.122543		0.039		http://srv00.recas.ba.infn.it/cgi/atlas/getpage_dev.py?query9=hg&query10=hg19&query1=chr8%3A11701323-11701323		Yes	ALU	SINE/AluSx1		NA	NA	NA	NA
8	11701392	CTSB		0.120564	0.0348084	0.0471402	0.05735		0.0014		http://srv00.recas.ba.infn.it/cgi/atlas/getpage_dev.py?query9=hg&query10=hg19&query1=chr8%3A11701392-11701392		Yes	ALU	SINE/AluSx1		-0.0108952	0.465135	0.113263	0.180729
8	11701504	CTSB		0.261118	0.0603993	0.141932	0.0977916		0.0031		http://srv00.recas.ba.infn.it/cgi/atlas/getpage_dev.py?query9=hg&query10=hg19&query1=chr8%3A11701504-11701504		Yes	ALU	SINE/AluSx1		-0.243994	0.0234276	0.0551726	0.328722
8	11700525	CTSB		0.128859	0.0419465	0.0712366	0.0450063		0.036		http://srv00.recas.ba.infn.it/cgi/atlas/getpage_dev.py?query9=hg&query10=hg19&query1=chr8%3A11700525-11700525		Yes	ALU	SINE/AluSx1		-0.0735117	0.277195	0.0261404	0.416843
8	30536583	GSR		0.117232	0.0547322	0.0487318	0.0456304		0.018		http://srv00.recas.ba.infn.it/cgi/atlas/getpage_dev.py?query9=hg&query10=hg19&query1=chr8%3A30536583-30536583		Yes	ALU	SINE/AluSp		NA	NA	NA	NA
12	51324496	METTL7A		0.168588	0.0629605	0.101653	0.0677338		0.028		http://srv00.recas.ba.infn.it/cgi/atlas/getpage_dev.py?query9=hg&query10=hg19&query1=chr12%3A51324496-51324496		Yes	ALU	SINE/AluSp		0.128542	0.149561	0.123016	0.160659
13	21949151	ZDHHC20		0.264405	0.122095	0.134091	0.123866		0.027		http://srv00.recas.ba.infn.it/cgi/atlas/getpage_dev.py?query9=hg&query10=hg19&query1=chr13%3A21949151-21949151		Yes	ALU	SINE/AluSz		0.0917327	0.230168	0.170576	0.0837797
13	52604880	UTP14C		0.817047	0.109386	0.664146	0.0699256		0.041		http://srv00.recas.ba.infn.it/cgi/atlas/getpage_dev.py?query9=hg&query10=hg19&query1=chr13%3A52604880-52604880		No				NA	NA	NA	NA
13	52604985	UTP14C		0.691444	0.174535	0.403214	0.13447		0.014		http://srv00.recas.ba.infn.it/cgi/atlas/getpage_dev.py?query9=hg&query10=hg19&query1=chr13%3A52604985-52604985		No				NA	NA	NA	NA
15	41591013	OIP5-AS1		0.017649	0.0213979	0.053076	0.0314943		0.036		http://srv00.recas.ba.infn.it/cgi/atlas/getpage_dev.py?query9=hg&query10=hg19&query1=chr15%3A41591013-41591013		Yes	ALU	SINE/AluSx1		0.0620828	0.308859	0.0717959	0.281848
15	42860080	HAUS2		0.109964	0.0619086	0.0365061	0.0259213		0.005		http://srv00.recas.ba.infn.it/cgi/atlas/getpage_dev.py?query9=hg&query10=hg19&query1=chr15%3A42860080-42860080		Yes	ALU	SINE/AluSx		0.110364	0.186977	-0.0965996	0.21839
19	11561171	PRKCSH		0.762029	0.0886979	0.878823	0.108572		0.005		http://srv00.recas.ba.infn.it/cgi/atlas/getpage_dev.py?query9=hg&query10=hg19&query1=chr19%3A11561171-11561171		Yes	ALU	SINE/AluSx1		0.100237	0.209812	0.0285469	0.409312
22	24968635	—		0.0940952	0.0555183	0.0358447	0.0546917		0.018		http://srv00.recas.ba.infn.it/cgi/atlas/getpage_dev.py?query9=hg&query10=hg19&query1=chr22%3A24968635-24968635		Yes	ALU	SINE/AluSx4		0.24863	0.021239	0.425332	0.000166629

## Sheet: Comparison of ABC vs. FL
Site				ABC		FL			FDR adjusted p-value		Link to REDIportal		Editing site in Repetitive region				Correlation with ADAR1 expression		Correlation with ADAR2 expression
chr	position	gene		Avg	Std	Avg	Std		AF				Yes?	Family	Subfamily		Spearmanrank coefficients	p-value	Spearmanrank coefficients	p-value
1	150703696	CTSS		0.165121	0.0378858	0.105702	0.0610239		0.025		http://srv00.recas.ba.infn.it/cgi/atlas/getpage_dev.py?query9=hg&query10=hg19&query1=chr1%3A150703696-150703696		Yes	ALU	SINE/AluSx		NA	NA	NA	NA
1	150704448	CTSS		0.060351	0.0347635	0.0198292	0.0191004		0.015		http://srv00.recas.ba.infn.it/cgi/atlas/getpage_dev.py?query9=hg&query10=hg19&query1=chr1%3A150704448-150704448		Yes	ALU	SINE/AluJo		-0.164942	0.139456	-0.218583	0.0745738
1	150704481	CTSS		0.308837	0.0704601	0.213872	0.0906854		0.049		http://srv00.recas.ba.infn.it/cgi/atlas/getpage_dev.py?query9=hg&query10=hg19&query1=chr1%3A150704481-150704481		Yes	ALU	SINE/AluJo		0.117523	0.220355	0.251779	0.0476432
1	150704499	CTSS		0.0918924	0.0456314	0.042679	0.0293376		0.041		http://srv00.recas.ba.infn.it/cgi/atlas/getpage_dev.py?query9=hg&query10=hg19&query1=chr1%3A150704499-150704499		Yes	ALU	SINE/AluJo		-0.139394	0.179958	0.171673	0.129282
1	150704548	CTSS		0.0551453	0.0310215	0.0138974	0.0176399		0.002		http://srv00.recas.ba.infn.it/cgi/atlas/getpage_dev.py?query9=hg&query10=hg19&query1=chr1%3A150704548-150704548		Yes	ALU	SINE/AluJo		-0.138999	0.180645	0.027668	0.428286
1	150704653	CTSS		0.154563	0.0677463	0.0552796	0.062199		0.0083		http://srv00.recas.ba.infn.it/cgi/atlas/getpage_dev.py?query9=hg&query10=hg19&query1=chr1%3A150704653-150704653		Yes	ALU	SINE/AluJo		-0.0181171	0.452985	-0.0844588	0.290608
1	150704659	CTSS		0.113304	0.0593414	0.0427699	0.0375015		0.023		http://srv00.recas.ba.infn.it/cgi/atlas/getpage_dev.py?query9=hg&query10=hg19&query1=chr1%3A150704659-150704659		Yes	ALU	SINE/AluJo		0.0744891	0.313376	-0.283982	0.0293438
1	150704660	CTSS		0.100342	0.0561979	0.0270573	0.0283938		0.0049		http://srv00.recas.ba.infn.it/cgi/atlas/getpage_dev.py?query9=hg&query10=hg19&query1=chr1%3A150704660-150704660		Yes	ALU	SINE/AluJo		-0.191574	0.103714	-0.215554	0.0775031
1	150705248	CTSS		0.184752	0.0301861	0.252136	0.0450171		0.025		http://srv00.recas.ba.infn.it/cgi/atlas/getpage_dev.py?query9=hg&query10=hg19&query1=chr1%3A150705248-150705248		Yes	ALU	SINE/AluSz6		0.312121	0.0186578	0.0907773	0.275985
1	150705273	CTSS		0.117934	0.0160077	0.155777	0.0369505		0.026		http://srv00.recas.ba.infn.it/cgi/atlas/getpage_dev.py?query9=hg&query10=hg19&query1=chr1%3A150705273-150705273		Yes	ALU	SINE/AluSz6		0.191963	0.102907	0.112912	0.229475
1	150705278	CTSS		0.146256	0.0280433	0.194744	0.0221586		0.049		http://srv00.recas.ba.infn.it/cgi/atlas/getpage_dev.py?query9=hg&query10=hg19&query1=chr1%3A150705278-150705278		Yes	ALU	SINE/AluSz6		0.322661	0.0155574	0.225165	0.0683688
1	150705286	CTSS		0.0870151	0.0190726	0.134244	0.0258846		0.011		http://srv00.recas.ba.infn.it/cgi/atlas/getpage_dev.py?query9=hg&query10=hg19&query1=chr1%3A150705286-150705286		Yes	ALU	SINE/AluSz6		0.35863	0.0080135	0.405929	0.00300237
1	150783955	ARNT		0.641253	0.128575	0.438108	0.122824		0.016		http://srv00.recas.ba.infn.it/cgi/atlas/getpage_dev.py?query9=hg&query10=hg19&query1=chr1%3A150783955-150783955		No				NA	NA	NA	NA
1	168220427	—		0.0879298	0.0400825	0.0465624	0.0364864		0.049		http://srv00.recas.ba.infn.it/cgi/atlas/getpage_dev.py?query9=hg&query10=hg19&query1=chr1%3A168220427-168220427		Yes	ALU	SINE/AluSz6		NA	NA	NA	NA
1	204526631	MDM4		0.264983	0.079735	0.140765	0.124435		0.011		http://srv00.recas.ba.infn.it/cgi/atlas/getpage_dev.py?query9=hg&query10=hg19&query1=chr1%3A204526631-204526631		Yes	ALU	SINE/AluSx		NA	NA	NA	NA
2	99812864	MRPL30		0.105896	0.0372456	0.0283969	0.0478924		0.00095		http://srv00.recas.ba.infn.it/cgi/atlas/getpage_dev.py?query9=hg&query10=hg19&query1=chr2%3A99812864-99812864		Yes	ALU	SINE/AluJb		NA	NA	NA	NA
3	150345451	SELT		0.072624	0.0542989	0.0239507	0.0273978		0.039		http://srv00.recas.ba.infn.it/cgi/atlas/getpage_dev.py?query9=hg&query10=hg19&query1=chr3%3A150345451-150345451		No				0.173394	0.127334	-0.298839	0.0230711
3	156259288	SSR3		0.3959	0.0734143	0.61111	0.1457		0.002		http://srv00.recas.ba.infn.it/cgi/atlas/getpage_dev.py?query9=hg&query10=hg19&query1=chr3%3A156259288-156259288		Yes	ALU	SINE/AluSx1		0.383346	0.0046702	0.381831	0.00482387
3	156259363	SSR3		0.382292	0.110137	0.586725	0.177322		0.03		http://srv00.recas.ba.infn.it/cgi/atlas/getpage_dev.py?query9=hg&query10=hg19&query1=chr3%3A156259363-156259363		Yes	ALU	SINE/AluSx2		-0.0220692	0.442791	0.192892	0.10213
3	156259367	SSR3		0.28111	0.0694104	0.406766	0.0896603		0.041		http://srv00.recas.ba.infn.it/cgi/atlas/getpage_dev.py?query9=hg&query10=hg19&query1=chr3%3A156259367-156259367		Yes	ALU	SINE/AluSx3		0.0209486	0.445621	0.145059	0.170284
4	57326126	PAICS		0.103073	0.0476369	0.219704	0.0636397		0.042		http://srv00.recas.ba.infn.it/cgi/atlas/getpage_dev.py?query9=hg&query10=hg19&query1=chr4%3A57326126-57326126		Yes	ALU	SINE/AluJb		0.338648	0.0114383	0.395309	0.00359801
6	42856047	—		0.141241	0.0450979	0.0860479	0.0486376		0.046		http://srv00.recas.ba.infn.it/cgi/atlas/getpage_dev.py?query9=hg&query10=hg19&query1=chr6%3A42856047-42856047		Yes	ALU	SINE/AluSz		-0.125968	0.204819	0.119643	0.216866
6	42856051	—		0.203682	0.0789817	0.389931	0.149123		0.001		http://srv00.recas.ba.infn.it/cgi/atlas/getpage_dev.py?query9=hg&query10=hg19&query1=chr6%3A42856051-42856051		Yes	ALU	SINE/AluSz		0.00671937	0.482627	0.541765	7.72182e-05
6	42856978	—		0.0502248	0.0215657	0.0230142	0.0185604		0.025		http://srv00.recas.ba.infn.it/cgi/atlas/getpage_dev.py?query9=hg&query10=hg19&query1=chr6%3A42856978-42856978		Yes	ALU	SINE/AluSp		0.0763555	0.309058	-0.102247	0.251957
7	44872827	H2AFV		0.0655351	0.0374555	0.136076	0.0651698		0.032		http://srv00.recas.ba.infn.it/cgi/atlas/getpage_dev.py?query9=hg&query10=hg19&query1=chr7%3A44872827-44872827		Yes	ALU	SINE/AluY		0.128002	0.201029	0.243025	0.0538512
8	11700284	CTSB		0.240397	0.0555728	0.153357	0.0826854		0.03		http://srv00.recas.ba.infn.it/cgi/atlas/getpage_dev.py?query9=hg&query10=hg19&query1=chr8%3A11700284-11700284		Yes	ALU	SINE/AluSq2		NA	NA	NA	NA
8	11700525	CTSB		0.134719	0.0430902	0.0712366	0.0450063		0.025		http://srv00.recas.ba.infn.it/cgi/atlas/getpage_dev.py?query9=hg&query10=hg19&query1=chr8%3A11700525-11700525		Yes	ALU	SINE/AluSg		-0.267466	0.0378462	-0.076353	0.309063
8	11700526	CTSB		0.27633	0.0606004	0.190592	0.0427438		0.046		http://srv00.recas.ba.infn.it/cgi/atlas/getpage_dev.py?query9=hg&query10=hg19&query1=chr8%3A11700526-11700526		Yes	ALU	SINE/AluSg		-0.289074	0.0270559	-0.179716	0.118743
8	11700555	CTSB		0.16421	0.0357638	0.113219	0.0491833		0.041		http://srv00.recas.ba.infn.it/cgi/atlas/getpage_dev.py?query9=hg&query10=hg19&query1=chr8%3A11700555-11700555		Yes	ALU	SINE/AluSg		NA	NA	NA	NA
8	11700622	CTSB		0.163831	0.0536634	0.0685532	0.0364799		0.0031		http://srv00.recas.ba.infn.it/cgi/atlas/getpage_dev.py?query9=hg&query10=hg19&query1=chr8%3A11700622-11700622		Yes	ALU	SINE/AluSg		NA	NA	NA	NA
8	11701323	CTSB		0.605624	0.084624	0.469938	0.122543		0.046		http://srv00.recas.ba.infn.it/cgi/atlas/getpage_dev.py?query9=hg&query10=hg19&query1=chr8%3A11701323-11701323		Yes	ALU	SINE/AluSx1		NA	NA	NA	NA
8	11701392	CTSB		0.12684	0.0553656	0.0471402	0.05735		0.016		http://srv00.recas.ba.infn.it/cgi/atlas/getpage_dev.py?query9=hg&query10=hg19&query1=chr8%3A11701392-11701392		Yes	ALU	SINE/AluSx1		-0.165838	0.138137	-0.0189096	0.450938
8	11701429	CTSB		0.523271	0.0932115	0.388102	0.113392		0.046		http://srv00.recas.ba.infn.it/cgi/atlas/getpage_dev.py?query9=hg&query10=hg19&query1=chr8%3A11701429-11701429		Yes	ALU	SINE/AluSx1		-0.2145	0.0785419	-0.186897	0.109474
8	11701504	CTSB		0.275486	0.0796832	0.141932	0.0977916		0.001		http://srv00.recas.ba.infn.it/cgi/atlas/getpage_dev.py?query9=hg&query10=hg19&query1=chr8%3A11701504-11701504		Yes	ALU	SINE/AluSx1		-0.289987	0.0268441	-0.172727	0.127809
8	11701509	CTSB		0.388508	0.080294	0.264853	0.0883797		0.03		http://srv00.recas.ba.infn.it/cgi/atlas/getpage_dev.py?query9=hg&query10=hg19&query1=chr8%3A11701509-11701509		Yes	ALU	SINE/AluSx1		-0.302372	0.0219647	-0.198155	0.0956752
8	38829345	PLEKHA2		0.109333	0.053423	0.188384	0.0674827		0.024		http://srv00.recas.ba.infn.it/cgi/atlas/getpage_dev.py?query9=hg&query10=hg19&query1=chr8%3A38829345-38829345		Yes	ALU	SINE/AluYc		0.044137	0.386427	0.118972	0.217532
9	37503346	POLR1E		0.0493342	0.0263278	0.125786	0.0741582		0.03		http://srv00.recas.ba.infn.it/cgi/atlas/getpage_dev.py?query9=hg&query10=hg19&query1=chr9%3A37503346-37503346		Yes	ALU	SINE/AluJr		-0.00625844	0.483727	0.455087	0.000841969
9	115446721	—		0.465235	0.127865	0.634558	0.173294		0.03		http://srv00.recas.ba.infn.it/cgi/atlas/getpage_dev.py?query9=hg&query10=hg19&query1=chr9%3A115446721-115446721		Yes	ALU	SINE/AluJo		NA	NA	NA	NA
12	51324081	METTL7A		0.0657239	0.0358871	0.0257796	0.0155169		0.002		http://srv00.recas.ba.infn.it/cgi/atlas/getpage_dev.py?query9=hg&query10=hg19&query1=chr12%3A51324081-51324081		Yes	ALU	SINE/AluSq2		0.120759	0.214712	-0.0720733	0.319003
12	51324122	METTL7A		0.232259	0.0458227	0.187226	0.0303568		0.018		http://srv00.recas.ba.infn.it/cgi/atlas/getpage_dev.py?query9=hg&query10=hg19&query1=chr12%3A51324122-51324122		Yes	ALU	SINE/AluSq2		0.000263522	0.499315	-0.184268	0.112808
12	51324496	METTL7A		0.159478	0.0479521	0.101653	0.0677338		0.035		http://srv00.recas.ba.infn.it/cgi/atlas/getpage_dev.py?query9=hg&query10=hg19&query1=chr12%3A51324496-51324496		Yes	ALU	SINE/AluSp		-0.0163373	0.457579	-0.0952569	0.266221
12	66628404	IRAK3		0.0422601	0.0912127	0.361702	0.134565		0.039		http://srv00.recas.ba.infn.it/cgi/atlas/getpage_dev.py?query9=hg&query10=hg19&query1=chr12%3A66628404-66628404		No				NA	NA	NA	NA
13	52604985	UTP14C		0.645801	0.126737	0.403214	0.13447		0.0049		http://srv00.recas.ba.infn.it/cgi/atlas/getpage_dev.py?query9=hg&query10=hg19&query1=chr13%3A52604985-52604985		No				NA	NA	NA	NA
15	41590962	OIP5-AS1		0.0222732	0.0188799	0.0575243	0.039731		0.041		http://srv00.recas.ba.infn.it/cgi/atlas/getpage_dev.py?query9=hg&query10=hg19&query1=chr15%3A41590962-41590962		Yes	ALU	SINE/AluSx1		0.345984	0.00995525	0.228108	0.0658944
15	41591013	OIP5-AS1		0.0207237	0.0169949	0.053076	0.0314943		0.03		http://srv00.recas.ba.infn.it/cgi/atlas/getpage_dev.py?query9=hg&query10=hg19&query1=chr15%3A41591013-41591013		Yes	ALU	SINE/AluSx1		0.19263	0.102444	-0.156767	0.151879
15	42860080	HAUS2		0.102064	0.0466556	0.0365061	0.0259213		0.0028		http://srv00.recas.ba.infn.it/cgi/atlas/getpage_dev.py?query9=hg&query10=hg19&query1=chr15%3A42860080-42860080		Yes	ALU	SINE/AluSx		-0.0165578	0.457016	-0.279306	0.0315782
16	69390514	TERF2		0.147278	0.0459942	0.0751268	0.0508703		0.0028		http://srv00.recas.ba.infn.it/cgi/atlas/getpage_dev.py?query9=hg&query10=hg19&query1=chr16%3A69390514-69390514		Yes	ALU	SINE/AluY		NA	NA	NA	NA
17	8173252	PFAS		0.0580746	0.0265885	0.0239448	0.0254976		0.025		http://srv00.recas.ba.infn.it/cgi/atlas/getpage_dev.py?query9=hg&query10=hg19&query1=chr17%3A8173252-8173252		Yes	ALU	SINE/AluSz		NA	NA	NA	NA
17	37917201	IKZF3		0.18457	0.0637221	0.291406	0.07645		0.011		http://srv00.recas.ba.infn.it/cgi/atlas/getpage_dev.py?query9=hg&query10=hg19&query1=chr17%3A37917201-37917201		Yes	ALU	SINE/AluJo		0.10027	0.256118	0.190592	0.104905
17	37917207	IKZF3		0.176941	0.0523476	0.275041	0.0667287		0.0052		http://srv00.recas.ba.infn.it/cgi/atlas/getpage_dev.py?query9=hg&query10=hg19&query1=chr17%3A37917207-37917207		Yes	ALU	SINE/AluJo		0.0345191	0.410749	0.516337	0.000171188
20	35520977	SAMHD1		0.315757	0.0582333	0.240157	0.0433164		0.046		http://srv00.recas.ba.infn.it/cgi/atlas/getpage_dev.py?query9=hg&query10=hg19&query1=chr20%3A35520977-35520977		Yes	REP	SINE/FLAM_A		-0.200995	0.0927632	-0.35739	0.0079724
20	43707842	STK4		0.351719	0.0849547	0.485611	0.110331		0.03		http://srv00.recas.ba.infn.it/cgi/atlas/getpage_dev.py?query9=hg&query10=hg19&query1=chr20%3A43707842-43707842		Yes	ALU	SINE/AluJb		0.0834678	0.292837	0.251128	0.0480563
X	77082975	MAGT1		0.0788066	0.0334879	0.0302873	0.0212985		0.011		http://srv00.recas.ba.infn.it/cgi/atlas/getpage_dev.py?query9=hg&query10=hg19&query1=chrX%3A77082975-77082975		Yes	ALU	SINE/AluSg		0.0564302	0.356367	-0.107118	0.241848

## Sheet: Comparison of NHL vs.Normal 
Site				Cancer		Normal			FDR adjusted p-value		Link to REDIportal		Editing site in Repetitive region				Correlation with ADAR1 expression		Correlation with ADAR2 expression
chr	position	gene		Avg	Std	Avg	Std		CN				Yes?	Family	Subfamily		Spearmanrank coefficients	p-value	Spearmanrank coefficients	p-value
1	150705212	CTSS		0.0956013	0.0210156	0.0271514	0.0192913		1.82e-15		http://srv00.recas.ba.infn.it/cgi/atlas/getpage_dev.py?query9=hg&query10=hg19&query1=chr1%3A150705212-150705212		Yes	ALU	SINE/AluSz6		0.082148	0.167296	0.133621	0.0577534
1	150705216	CTSS		0.0685214	0.0140521	0.0179336	0.0186014		9.91e-16		http://srv00.recas.ba.infn.it/cgi/atlas/getpage_dev.py?query9=hg&query10=hg19&query1=chr1%3A150705216-150705216		Yes	ALU	SINE/AluSz6		0.253967	0.00123155	0.133207	0.0583245
1	150705221	CTSS		0.132542	0.0320781	0.0189212	0.0179228		1.16e-21		http://srv00.recas.ba.infn.it/cgi/atlas/getpage_dev.py?query9=hg&query10=hg19&query1=chr1%3A150705221-150705221		Yes	ALU	SINE/AluSz6		0.0865086	0.15474	0.206061	0.00729176
1	150705243	CTSS		0.0551423	0.0123813	0	0		6.82e-11		http://srv00.recas.ba.infn.it/cgi/atlas/getpage_dev.py?query9=hg&query10=hg19&query1=chr1%3A150705243-150705243		Yes	ALU	SINE/AluSz6		0.163835	0.026542	0.0716152	0.200217
1	150705248	CTSS		0.189523	0.0372713	0.0599688	0.0386087		8.19e-07		http://srv00.recas.ba.infn.it/cgi/atlas/getpage_dev.py?query9=hg&query10=hg19&query1=chr1%3A150705248-150705248		Yes	ALU	SINE/AluSz6		0.21036	0.00630365	0.253443	0.00125812
1	150705278	CTSS		0.151322	0.0313764	0.0673742	0.049818		0.002		http://srv00.recas.ba.infn.it/cgi/atlas/getpage_dev.py?query9=hg&query10=hg19&query1=chr1%3A150705278-150705278		Yes	ALU	SINE/AluSz6		0.114716	0.0885681	0.0593872	0.242903
1	150705286	CTSS		0.094736	0.0233642	0.0479955	0.0333571		0.0017		http://srv00.recas.ba.infn.it/cgi/atlas/getpage_dev.py?query9=hg&query10=hg19&query1=chr1%3A150705286-150705286		Yes	ALU	SINE/AluSz6		0.0974373	0.126046	0.217802	0.00486782
2	37429689	LOC100505876		0.0676689	0.0543967	0.00928746	0.0122329		6.85e-14		http://srv00.recas.ba.infn.it/cgi/atlas/getpage_dev.py?query9=hg&query10=hg19&query1=chr2%3A37429689-37429689		Yes	ALU	SINE/AluSz		NA	NA	NA	NA
2	85546451	TGOLN2		0.0546527	0.0252948	0.0235939	0.0294365		0.00021		http://srv00.recas.ba.infn.it/cgi/atlas/getpage_dev.py?query9=hg&query10=hg19&query1=chr2%3A85546451-85546451		Yes	ALU	SINE/AluSc		-0.0320855	0.353334	0.0681189	0.211943
2	85546457	TGOLN2		0.113261	0.0406992	0.0446379	0.03073		3.23e-08		http://srv00.recas.ba.infn.it/cgi/atlas/getpage_dev.py?query9=hg&query10=hg19&query1=chr2%3A85546457-85546457		Yes	ALU	SINE/AluSc		-0.0525768	0.268635	0.0570177	0.251704
3	156259229	SSR3		0.0646006	0.0534092	0.128169	0.0983378		0.013		http://srv00.recas.ba.infn.it/cgi/atlas/getpage_dev.py?query9=hg&query10=hg19&query1=chr3%3A156259229-156259229		Yes	ALU	SINE/AluSx1		0.252166	0.00132508	-0.0959207	0.129792
3	156259288	SSR3		0.48624	0.140281	0.234147	0.0996365		1.44e-10		http://srv00.recas.ba.infn.it/cgi/atlas/getpage_dev.py?query9=hg&query10=hg19&query1=chr3%3A156259288-156259288		Yes	ALU	SINE/AluSx1		0.241854	0.00199555	0.421558	1.06822e-07
3	156259317	SSR3		0.172398	0.0913991	0.000810111	0.004888		6e-18		http://srv00.recas.ba.infn.it/cgi/atlas/getpage_dev.py?query9=hg&query10=hg19&query1=chr3%3A156259317-156259317		Yes	ALU	SINE/AluSx1		0.0126167	0.441191	0.148428	0.0400427
3	156259324	SSR3		0.0786586	0.0386935	0.00460171	0.0118732		1.34e-09		http://srv00.recas.ba.infn.it/cgi/atlas/getpage_dev.py?query9=hg&query10=hg19&query1=chr3%3A156259324-156259324		Yes	ALU	SINE/AluSx1		0.0112708	0.447426	0.0786811	0.177729
4	2940026	NOP14		0.117743	0.0771105	0.34784	0.126547		4.15e-16		http://srv00.recas.ba.infn.it/cgi/atlas/getpage_dev.py?query9=hg&query10=hg19&query1=chr4%3A2940026-2940026		Yes	ALU	SINE/AluSp		0.136137	0.0543754	-0.224849	0.00378255
4	57326126	PAICS		0.128085	0.095905	0.305776	0.133312		1.67e-06		http://srv00.recas.ba.infn.it/cgi/atlas/getpage_dev.py?query9=hg&query10=hg19&query1=chr4%3A57326126-57326126		Yes	ALU	SINE/AluJb		0.132367	0.0594966	0.110071	0.097722
4	57326131	PAICS		0.0445304	0.0287699	0.136512	0.0710897		3.69e-11		http://srv00.recas.ba.infn.it/cgi/atlas/getpage_dev.py?query9=hg&query10=hg19&query1=chr4%3A57326131-57326131		Yes	ALU	SINE/AluJb		0.213066	0.00574347	-0.206565	0.0071692
4	57326159	PAICS		0.0379199	0.0283574	0.0864249	0.0543937		1.3e-05		http://srv00.recas.ba.infn.it/cgi/atlas/getpage_dev.py?query9=hg&query10=hg19&query1=chr4%3A57326159-57326159		Yes	ALU	SINE/AluJb		0.0463824	0.29316	0.00596099	0.472137
4	57326262	PAICS		0.0228894	0.0172282	0.0529241	0.0576082		0.0029		http://srv00.recas.ba.infn.it/cgi/atlas/getpage_dev.py?query9=hg&query10=hg19&query1=chr4%3A57326262-57326262		Yes	ALU	SINE/AluJb		0.0049048	0.477068	-0.0922094	0.139279
4	57326291	PAICS		0.3214	0.148414	0.589151	0.121196		2.3e-06		http://srv00.recas.ba.infn.it/cgi/atlas/getpage_dev.py?query9=hg&query10=hg19&query1=chr4%3A57326291-57326291		Yes	ALU	SINE/AluJb		0.224745	0.00385251	-0.17664	0.0184108
4	57326315	PAICS		0.0434434	0.0341016	0.101845	0.0690703		0.0013		http://srv00.recas.ba.infn.it/cgi/atlas/getpage_dev.py?query9=hg&query10=hg19&query1=chr4%3A57326315-57326315		Yes	ALU	SINE/AluJb		0.178754	0.0172944	-0.152571	0.0359611
4	57326333	PAICS		0.0186163	0.0191869	0.0835054	0.0831651		1.58e-06		http://srv00.recas.ba.infn.it/cgi/atlas/getpage_dev.py?query9=hg&query10=hg19&query1=chr4%3A57326333-57326333		Yes	ALU	SINE/AluJb		0.110174	0.0975121	-0.140387	0.0490236
4	57326875	PAICS		0.132914	0.0716331	0.31363	0.179138		6.82e-11		http://srv00.recas.ba.infn.it/cgi/atlas/getpage_dev.py?query9=hg&query10=hg19&query1=chr4%3A57326875-57326875		Yes	ALU	SINE/AluSx1		NA	NA	NA	NA
4	57326879	PAICS		0.120391	0.0528742	0.200408	0.139213		2.9e-05		http://srv00.recas.ba.infn.it/cgi/atlas/getpage_dev.py?query9=hg&query10=hg19&query1=chr4%3A57326879-57326879		Yes	ALU	SINE/AluSx1		0.0973117	0.126353	-0.114482	0.0890129
4	77979680	CCNI		0.126537	0.0437027	0.0441961	0.0675951		8.46e-05		http://srv00.recas.ba.infn.it/cgi/atlas/getpage_dev.py?query9=hg&query10=hg19&query1=chr4%3A77979680-77979680		No				0.0532775	0.265926	-0.044172	0.302153
6	42856905	—		0.0524936	0.0295376	0.0248542	0.0225074		0.0001		http://srv00.recas.ba.infn.it/cgi/atlas/getpage_dev.py?query9=hg&query10=hg19&query1=chr6%3A42856905-42856905		Yes	ALU	SINE/AluSp		-0.0326944	0.350682	-0.163811	0.0265597
6	42856917	—		0.634723	0.0805913	0.706416	0.0876544		0.0054		http://srv00.recas.ba.infn.it/cgi/atlas/getpage_dev.py?query9=hg&query10=hg19&query1=chr6%3A42856917-42856917		Yes	ALU	SINE/AluSp		0.0817707	0.168412	-0.395959	6.41198e-07
6	42857023	—		0.0623174	0.0291067	0.11076	0.0558157		8.46e-05		http://srv00.recas.ba.infn.it/cgi/atlas/getpage_dev.py?query9=hg&query10=hg19&query1=chr6%3A42857023-42857023		Yes	ALU	SINE/AluSp		0.152401	0.0361214	-0.0340888	0.344636
6	42857111	—		0.139735	0.0683439	0.00161197	0.00536214		7.68e-37		http://srv00.recas.ba.infn.it/cgi/atlas/getpage_dev.py?query9=hg&query10=hg19&query1=chr6%3A42857111-42857111		Yes	ALU	SINE/AluSp		NA	NA	NA	NA
8	30536016	GSR		0.0929617	0.0657517	0.172093	0.0964045		0.00015		http://srv00.recas.ba.infn.it/cgi/atlas/getpage_dev.py?query9=hg&query10=hg19&query1=chr8%3A30536016-30536016		Yes	ALU	SINE/AluJb		0.190692	0.0120097	-0.260221	0.000951248
8	30536078	GSR		0.121299	0.0770696	0.368089	0.180459		8.51e-13		http://srv00.recas.ba.infn.it/cgi/atlas/getpage_dev.py?query9=hg&query10=hg19&query1=chr8%3A30536078-30536078		Yes	ALU	SINE/AluJb		NA	NA	NA	NA
8	48890247	MCM4		0.0301312	0.0292076	0.113409	0.0796495		1.12e-10		http://srv00.recas.ba.infn.it/cgi/atlas/getpage_dev.py?query9=hg&query10=hg19&query1=chr8%3A48890247-48890247		Yes	ALU	SINE/AluJb		0.155334	0.0334308	-0.240349	0.00211548
8	103841636	AZIN1		0.02706	0.0265468	0.0670974	0.0771545		0.013		http://srv00.recas.ba.infn.it/cgi/atlas/getpage_dev.py?query9=hg&query10=hg19&query1=chr8%3A103841636-103841636		No				0.165826	0.0251571	-0.126391	0.0683688
9	37503490	POLR1E		0.0361367	0.0230172	0.0693943	0.0309263		4.06e-08		http://srv00.recas.ba.infn.it/cgi/atlas/getpage_dev.py?query9=hg&query10=hg19&query1=chr9%3A37503490-37503490		Yes	ALU	SINE/AluJo		0.0187873	0.412811	-0.158787	0.0304751
10	73980006	ANAPC16		0.0926183	0.0671537	0.0433522	0.026701		8.07e-05		http://srv00.recas.ba.infn.it/cgi/atlas/getpage_dev.py?query9=hg&query10=hg19&query1=chr10%3A73980006-73980006		Yes	ALU	SINE/AluSp		NA	NA	NA	NA
10	73980019	ANAPC16		0.138544	0.0848996	0.0848499	0.0368389		0.0019		http://srv00.recas.ba.infn.it/cgi/atlas/getpage_dev.py?query9=hg&query10=hg19&query1=chr10%3A73980019-73980019		Yes	ALU	SINE/AluSp		-0.138041	0.0519242	0.356763	7.5684e-06
12	69237534	MDM2		0.282735	0.105838	0.353254	0.11469		0.038		http://srv00.recas.ba.infn.it/cgi/atlas/getpage_dev.py?query9=hg&query10=hg19&query1=chr12%3A69237534-69237534		No				0.0694831	0.207321	-0.206631	0.00715335
17	1368195	MYO1C		0.0540261	0.0313426	0.000247805	0.00360291		2.83e-14		http://srv00.recas.ba.infn.it/cgi/atlas/getpage_dev.py?query9=hg&query10=hg19&query1=chr17%3A1368195-1368195		Yes	ALU	SINE/AluSx		NA	NA	NA	NA
17	1368279	MYO1C		0.056286	0.0260217	0.0368746	0.0265658		0.019		http://srv00.recas.ba.infn.it/cgi/atlas/getpage_dev.py?query9=hg&query10=hg19&query1=chr17%3A1368279-1368279		Yes	ALU	SINE/AluSx		0.187567	0.0132378	-0.187541	0.0132485
17	1368284	MYO1C		0.0841603	0.0297855	0.044171	0.0344799		3.35e-06		http://srv00.recas.ba.infn.it/cgi/atlas/getpage_dev.py?query9=hg&query10=hg19&query1=chr17%3A1368284-1368284		Yes	ALU	SINE/AluSx		0.108629	0.100699	-0.0667249	0.216727
17	1368288	MYO1C		0.076512	0.0267736	0.0362017	0.02687		1.34e-07		http://srv00.recas.ba.infn.it/cgi/atlas/getpage_dev.py?query9=hg&query10=hg19&query1=chr17%3A1368288-1368288		Yes	ALU	SINE/AluSx		0.073741	0.19328	-0.118923	0.0808364
17	25640011	WSB1		0.0524804	0.0249857	0.000989669	0.00176294		7.3e-41		http://srv00.recas.ba.infn.it/cgi/atlas/getpage_dev.py?query9=hg&query10=hg19&query1=chr17%3A25640011-25640011		Yes	ALU	SINE/AluSx		0.0206107	0.404503	0.258043	0.00104151
19	11552072	PRKCSH		0.13446	0.0451814	0.0160677	0.0154311		3.17e-35		http://srv00.recas.ba.infn.it/cgi/atlas/getpage_dev.py?query9=hg&query10=hg19&query1=chr19%3A11552072-11552072		No				0.276815	0.000464984	0.0845058	0.160428
19	13059907	RAD23A		0.162673	0.0777978	0.0690564	0.038177		6.24e-11		http://srv00.recas.ba.infn.it/cgi/atlas/getpage_dev.py?query9=hg&query10=hg19&query1=chr19%3A13059907-13059907		No				0.170714	0.0218668	-0.0908131	0.142966
20	43707759	STK4		0.0996521	0.0389889	0.0486754	0.0251468		3.41e-11		http://srv00.recas.ba.infn.it/cgi/atlas/getpage_dev.py?query9=hg&query10=hg19&query1=chr20%3A43707759-43707759		Yes	ALU	SINE/AluJb		0.0117012	0.445431	-0.170243	0.0221632
20	43707771	STK4		0.225495	0.0672459	0.189734	0.0637568		0.034		http://srv00.recas.ba.infn.it/cgi/atlas/getpage_dev.py?query9=hg&query10=hg19&query1=chr20%3A43707771-43707771		Yes	ALU	SINE/AluJb		0.0648849	0.223135	-0.0227038	0.395019
20	43707776	STK4		0.701249	0.09461	0.766926	0.0890717		0.0083		http://srv00.recas.ba.infn.it/cgi/atlas/getpage_dev.py?query9=hg&query10=hg19&query1=chr20%3A43707776-43707776		Yes	ALU	SINE/AluJb		0.092764	0.137832	-0.238082	0.00230839
20	43707785	STK4		0.0695019	0.0297916	0.0473442	0.0372022		0.0043		http://srv00.recas.ba.infn.it/cgi/atlas/getpage_dev.py?query9=hg&query10=hg19&query1=chr20%3A43707785-43707785		Yes	ALU	SINE/AluJb		-0.0346664	0.342142	-0.143761	0.0450789
22	39414772	APOBEC3C		0.101701	0.046284	0.193698	0.0862988		3.23e-08		http://srv00.recas.ba.infn.it/cgi/atlas/getpage_dev.py?query9=hg&query10=hg19&query1=chr22%3A39414772-39414772		Yes	ALU	SINE/AluJb		0.107509	0.103056	-0.231931	0.00291368
22	39414912	—		0.182137	0.0758744	0.307014	0.10919		8.97e-10		http://srv00.recas.ba.infn.it/cgi/atlas/getpage_dev.py?query9=hg&query10=hg19&query1=chr22%3A39414912-39414912		Yes	ALU	SINE/AluJb		0.242609	0.0019377	-0.180964	0.0161898
22	39415872	—		0.243988	0.091226	0.324153	0.132757		0.02		http://srv00.recas.ba.infn.it/cgi/atlas/getpage_dev.py?query9=hg&query10=hg19&query1=chr22%3A39415872-39415872		Yes	ALU	SINE/AluSq2		NA	NA	NA	NA
22	39416075	—		0.0220471	0.0151083	0.0513196	0.0282522		1.67e-06		http://srv00.recas.ba.infn.it/cgi/atlas/getpage_dev.py?query9=hg&query10=hg19&query1=chr22%3A39416075-39416075		Yes	ALU	SINE/AluSq2		NA	NA	NA	NA
X	24095325	EIF2S3		0.046678	0.0329321	0.106329	0.0823478		0.035		http://srv00.recas.ba.infn.it/cgi/atlas/getpage_dev.py?query9=hg&query10=hg19&query1=chrX%3A24095325-24095325		Yes	ALU	SINE/AluSx		0.141098	0.0481711	-0.0670141	0.21573
X	77083006	MAGT1		0.0668633	0.0322399	0.0299091	0.0249088		7.69e-05		http://srv00.recas.ba.infn.it/cgi/atlas/getpage_dev.py?query9=hg&query10=hg19&query1=chrX%3A77083006-77083006		Yes	ALU	SINE/AluSg		0.118737	0.0811666	-0.0236306	0.390839
X	77083007	MAGT1		0.198356	0.0674059	0.0590006	0.0468291		1.01e-15		http://srv00.recas.ba.infn.it/cgi/atlas/getpage_dev.py?query9=hg&query10=hg19&query1=chrX%3A77083007-77083007		Yes	ALU	SINE/AluSg		0.164192	0.0262805	-0.0678069	0.213008
X	77083041	MAGT1		0.14833	0.0671979	0.0408381	0.0238935		7.78e-15		http://srv00.recas.ba.infn.it/cgi/atlas/getpage_dev.py?query9=hg&query10=hg19&query1=chrX%3A77083041-77083041		Yes	ALU	SINE/AluSg		-0.0428337	0.307657	0.534004	5.43955e-12

## Sheet: Comparison of GCB vs. Normal
Site				GCB		Normal			FDR adjusted p-value		Link to REDIportal		Editing site in Repetitive region				Correlation with ADAR1 expression		Correlation with ADAR2 expression
chr	position	gene		Avg	Std	Avg	Std		GN				Yes?	Family	Subfamily		Spearmanrank coefficients	p-value	Spearmanrank coefficients	p-value
1	38326774	INPP5B		0.0423743	0.0330609	0.0710396	0.0446875		0.0091		http://srv00.recas.ba.infn.it/cgi/atlas/getpage_dev.py?query9=hg&query10=hg19&query1=chr1%3A38326774-38326774		Yes	ALU	SINE/AluJr		0.12603	0.111804	-0.19758	0.027477
1	150705212	CTSS		0.0960663	0.0214271	0.0271514	0.0192913		1.15e-14		http://srv00.recas.ba.infn.it/cgi/atlas/getpage_dev.py?query9=hg&query10=hg19&query1=chr1%3A150705212-150705212		Yes	ALU	SINE/AluSz6		0.0416295	0.344373	0.187494	0.0344221
1	150705216	CTSS		0.0686992	0.0150665	0.0179336	0.0186014		6e-14		http://srv00.recas.ba.infn.it/cgi/atlas/getpage_dev.py?query9=hg&query10=hg19&query1=chr1%3A150705216-150705216		Yes	ALU	SINE/AluSz6		0.258426	0.00572611	0.209587	0.0207523
1	150705221	CTSS		0.135271	0.0331451	0.0189212	0.0179228		4.23e-20		http://srv00.recas.ba.infn.it/cgi/atlas/getpage_dev.py?query9=hg&query10=hg19&query1=chr1%3A150705221-150705221		Yes	ALU	SINE/AluSz6		0.0878238	0.198691	0.328709	0.000572328
1	150705243	CTSS		0.0554633	0.0119522	0	0		5.14e-12		http://srv00.recas.ba.infn.it/cgi/atlas/getpage_dev.py?query9=hg&query10=hg19&query1=chr1%3A150705243-150705243		Yes	ALU	SINE/AluSz6		0.222096	0.0152643	0.130578	0.103605
1	150705248	CTSS		0.189704	0.0384523	0.0599688	0.0386087		6.82e-07		http://srv00.recas.ba.infn.it/cgi/atlas/getpage_dev.py?query9=hg&query10=hg19&query1=chr1%3A150705248-150705248		Yes	ALU	SINE/AluSz6		0.180055	0.0404031	0.32132	0.000749116
1	150705278	CTSS		0.152413	0.0320214	0.0673742	0.049818		0.0013		http://srv00.recas.ba.infn.it/cgi/atlas/getpage_dev.py?query9=hg&query10=hg19&query1=chr1%3A150705278-150705278		Yes	ALU	SINE/AluSz6		0.024399	0.407221	0.00208575	0.491998
1	150705286	CTSS		0.0984279	0.0230418	0.0479955	0.0333571		0.00033		http://srv00.recas.ba.infn.it/cgi/atlas/getpage_dev.py?query9=hg&query10=hg19&query1=chr1%3A150705286-150705286		Yes	ALU	SINE/AluSz6		0.00114082	0.495623	0.138634	0.09015
2	37429689	LOC100505876		0.0822052	0.0568511	0.00928746	0.0122329		1.5e-14		http://srv00.recas.ba.infn.it/cgi/atlas/getpage_dev.py?query9=hg&query10=hg19&query1=chr2%3A37429689-37429689		Yes	ALU	SINE/AluSz		0.0719352	0.244232	0.157706	0.063462
2	85546451	TGOLN2		0.0621583	0.0228939	0.0235939	0.0294365		6.82e-07		http://srv00.recas.ba.infn.it/cgi/atlas/getpage_dev.py?query9=hg&query10=hg19&query1=chr2%3A85546451-85546451		Yes	ALU	SINE/AluSc		-0.126155	0.111573	0.109152	0.146183
2	85546457	TGOLN2		0.123585	0.03536	0.0446379	0.03073		3.28e-12		http://srv00.recas.ba.infn.it/cgi/atlas/getpage_dev.py?query9=hg&query10=hg19&query1=chr2%3A85546457-85546457		Yes	ALU	SINE/AluSc		-0.110649	0.142878	0.083582	0.210328
3	10192717	VHL		0.0637125	0.0369323	0.0389504	0.0350737		0.02		http://srv00.recas.ba.infn.it/cgi/atlas/getpage_dev.py?query9=hg&query10=hg19&query1=chr3%3A10192717-10192717		Yes	ALU	SINE/AluSx		-0.129892	0.104813	-0.148872	0.0749544
3	10194841	VHL		0.113878	0.0522948	0.0573866	0.0338346		1.68e-07		http://srv00.recas.ba.infn.it/cgi/atlas/getpage_dev.py?query9=hg&query10=hg19&query1=chr3%3A10194841-10194841		Yes	ALU	SINE/AluY		0.00389862	0.485045	0.0566665	0.292724
3	10194882	VHL		0.0961619	0.0392492	0.0373203	0.018452		1.59e-14		http://srv00.recas.ba.infn.it/cgi/atlas/getpage_dev.py?query9=hg&query10=hg19&query1=chr3%3A10194882-10194882		Yes	ALU	SINE/AluY		0.099663	0.168294	0.163154	0.0570789
3	10194883	VHL		0.065316	0.0338825	0.00893989	0.0138916		6.61e-18		http://srv00.recas.ba.infn.it/cgi/atlas/getpage_dev.py?query9=hg&query10=hg19&query1=chr3%3A10194883-10194883		Yes	ALU	SINE/AluY		0.183693	0.0373815	0.0528528	0.305488
3	10194890	VHL		0.128945	0.0581159	0.0854554	0.0536944		0.00076		http://srv00.recas.ba.infn.it/cgi/atlas/getpage_dev.py?query9=hg&query10=hg19&query1=chr3%3A10194890-10194890		Yes	ALU	SINE/AluY		0.19689	0.027912	0.121519	0.120379
3	156259288	SSR3		0.555356	0.137163	0.234147	0.0996365		5.25e-15		http://srv00.recas.ba.infn.it/cgi/atlas/getpage_dev.py?query9=hg&query10=hg19&query1=chr3%3A156259288-156259288		Yes	ALU	SINE/AluSx1		0.176347	0.0436803	0.421081	1.07278e-05
3	156259317	SSR3		0.219653	0.0928965	0.000810111	0.004888		1.5e-24		http://srv00.recas.ba.infn.it/cgi/atlas/getpage_dev.py?query9=hg&query10=hg19&query1=chr3%3A156259317-156259317		Yes	ALU	SINE/AluSx1		-0.00896776	0.465633	0.177787	0.0423833
3	156259324	SSR3		0.0887952	0.0463178	0.00460171	0.0118732		1.29e-10		http://srv00.recas.ba.infn.it/cgi/atlas/getpage_dev.py?query9=hg&query10=hg19&query1=chr3%3A156259324-156259324		Yes	ALU	SINE/AluSx1		-0.0247995	0.405726	0.0580336	0.288209
4	2940026	NOP14		0.12783	0.0892178	0.34784	0.126547		1.74e-12		http://srv00.recas.ba.infn.it/cgi/atlas/getpage_dev.py?query9=hg&query10=hg19&query1=chr4%3A2940026-2940026		Yes	ALU	SINE/AluSp		0.118353	0.126662	-0.384917	5.86874e-05
4	57326126	PAICS		0.154068	0.126956	0.305776	0.133312		0.00035		http://srv00.recas.ba.infn.it/cgi/atlas/getpage_dev.py?query9=hg&query10=hg19&query1=chr4%3A57326126-57326126		Yes	ALU	SINE/AluJb		-0.012626	0.451605	-0.0148656	0.44307
4	57326131	PAICS		0.0439803	0.0304673	0.136512	0.0710897		3.01e-10		http://srv00.recas.ba.infn.it/cgi/atlas/getpage_dev.py?query9=hg&query10=hg19&query1=chr4%3A57326131-57326131		Yes	ALU	SINE/AluJb		0.186951	0.0348327	-0.362816	0.000151095
4	57326159	PAICS		0.0418498	0.0366737	0.0864249	0.0543937		0.00053		http://srv00.recas.ba.infn.it/cgi/atlas/getpage_dev.py?query9=hg&query10=hg19&query1=chr4%3A57326159-57326159		Yes	ALU	SINE/AluJb		-0.0339027	0.372151	-0.146942	0.0776614
4	57326262	PAICS		0.0259808	0.0197733	0.0529241	0.0576082		0.011		http://srv00.recas.ba.infn.it/cgi/atlas/getpage_dev.py?query9=hg&query10=hg19&query1=chr4%3A57326262-57326262		Yes	ALU	SINE/AluJb		-0.0286534	0.391238	-0.261436	0.00533973
4	57326291	PAICS		0.33589	0.163082	0.589151	0.121196		8.62e-06		http://srv00.recas.ba.infn.it/cgi/atlas/getpage_dev.py?query9=hg&query10=hg19&query1=chr4%3A57326291-57326291		Yes	ALU	SINE/AluJb		0.253275	0.00673243	-0.345367	0.000326617
4	57326315	PAICS		0.0440923	0.0373569	0.101845	0.0690703		0.0013		http://srv00.recas.ba.infn.it/cgi/atlas/getpage_dev.py?query9=hg&query10=hg19&query1=chr4%3A57326315-57326315		Yes	ALU	SINE/AluJb		0.0623745	0.274091	-0.320089	0.000782978
4	57326333	PAICS		0.0260152	0.0233441	0.0835054	0.0831651		4.16e-05		http://srv00.recas.ba.infn.it/cgi/atlas/getpage_dev.py?query9=hg&query10=hg19&query1=chr4%3A57326333-57326333		Yes	ALU	SINE/AluJb		0.000174973	0.499329	-0.337229	0.000416108
4	57326875	PAICS		0.143554	0.0844002	0.31363	0.179138		1.19e-07		http://srv00.recas.ba.infn.it/cgi/atlas/getpage_dev.py?query9=hg&query10=hg19&query1=chr4%3A57326875-57326875		Yes	ALU	SINE/AluSx1		NA	NA	NA	NA
4	57326879	PAICS		0.123983	0.0577153	0.200408	0.139213		0.00066		http://srv00.recas.ba.infn.it/cgi/atlas/getpage_dev.py?query9=hg&query10=hg19&query1=chr4%3A57326879-57326879		Yes	ALU	SINE/AluSx1		-0.0130463	0.450071	-0.320278	0.0007777
4	77979680	CCNI		0.128446	0.0481082	0.0441961	0.0675951		0.0002		http://srv00.recas.ba.infn.it/cgi/atlas/getpage_dev.py?query9=hg&query10=hg19&query1=chr4%3A77979680-77979680		No				0.0827229	0.212732	-0.165075	0.0549503
6	32973631	HLA-DOA		0.158125	0.0852374	0.294311	0.137144		0.0025		http://srv00.recas.ba.infn.it/cgi/atlas/getpage_dev.py?query9=hg&query10=hg19&query1=chr6%3A32973631-32973631		Yes	ALU	SINE/AluJr		NA	NA	NA	NA
6	42856905	—		0.0518207	0.0305596	0.0248542	0.0225074		0.00029		http://srv00.recas.ba.infn.it/cgi/atlas/getpage_dev.py?query9=hg&query10=hg19&query1=chr6%3A42856905-42856905		Yes	ALU	SINE/AluSp		-0.116223	0.131015	-0.211419	0.019858
6	42856917	—		0.624392	0.0967269	0.706416	0.0876544		0.0054		http://srv00.recas.ba.infn.it/cgi/atlas/getpage_dev.py?query9=hg&query10=hg19&query1=chr6%3A42856917-42856917		Yes	ALU	SINE/AluSp		0.0612973	0.277562	-0.502206	1.07817e-07
6	42857111	—		0.151391	0.0829794	0.00161197	0.00536214		8.04e-25		http://srv00.recas.ba.infn.it/cgi/atlas/getpage_dev.py?query9=hg&query10=hg19&query1=chr6%3A42857111-42857111		Yes	ALU	SINE/AluSp		NA	NA	NA	NA
6	42857023	—		0.0636688	0.0319515	0.11076	0.0558157		0.00032		http://srv00.recas.ba.infn.it/cgi/atlas/getpage_dev.py?query9=hg&query10=hg19&query1=chr6%3A42857023-42857023		Yes	ALU	SINE/AluSp		0.132378	0.10048	-0.200429	0.025738
8	30535975	GSR		0.0625123	0.0467024	0.0428655	0.036939		0.041		http://srv00.recas.ba.infn.it/cgi/atlas/getpage_dev.py?query9=hg&query10=hg19&query1=chr8%3A30535975-30535975		Yes	ALU	SINE/AluJb		-0.0154963	0.440757	-0.256858	0.00599034
8	30536016	GSR		0.0934666	0.0665461	0.172093	0.0964045		0.00048		http://srv00.recas.ba.infn.it/cgi/atlas/getpage_dev.py?query9=hg&query10=hg19&query1=chr8%3A30536016-30536016		Yes	ALU	SINE/AluJb		0.159331	0.0615025	-0.345862	0.00029846
8	30536078	GSR		0.130419	0.0849301	0.368089	0.180459		7.32e-10		http://srv00.recas.ba.infn.it/cgi/atlas/getpage_dev.py?query9=hg&query10=hg19&query1=chr8%3A30536078-30536078		Yes	ALU	SINE/AluJb		NA	NA	NA	NA
8	48890247	MCM4		0.0334446	0.0333372	0.113409	0.0796495		4.75e-08		http://srv00.recas.ba.infn.it/cgi/atlas/getpage_dev.py?query9=hg&query10=hg19&query1=chr8%3A48890247-48890247		Yes	ALU	SINE/AluJb		0.102185	0.162221	-0.386489	5.47271e-05
8	103841636	AZIN1		0.0286947	0.0305351	0.0670974	0.0771545		0.025		http://srv00.recas.ba.infn.it/cgi/atlas/getpage_dev.py?query9=hg&query10=hg19&query1=chr8%3A103841636-103841636		No				0.154017	0.0680024	-0.307363	0.00127389
9	37503490	POLR1E		0.0372812	0.0241163	0.0693943	0.0309263		2.02e-06		http://srv00.recas.ba.infn.it/cgi/atlas/getpage_dev.py?query9=hg&query10=hg19&query1=chr9%3A37503490-37503490		Yes	ALU	SINE/AluJo		0.0531385	0.304523	-0.126277	0.111349
9	37503538	POLR1E		0.0262477	0.0255597	0.0525924	0.0384608		0.0008		http://srv00.recas.ba.infn.it/cgi/atlas/getpage_dev.py?query9=hg&query10=hg19&query1=chr9%3A37503538-37503538		Yes	ALU	SINE/AluJo		NA	NA	NA	NA
10	73980006	ANAPC16		0.103222	0.0718607	0.0433522	0.026701		9.49e-06		http://srv00.recas.ba.infn.it/cgi/atlas/getpage_dev.py?query9=hg&query10=hg19&query1=chr10%3A73980006-73980006		Yes	ALU	SINE/AluSp		NA	NA	NA	NA
10	73980019	ANAPC16		0.140692	0.10015	0.0848499	0.0368389		0.0062		http://srv00.recas.ba.infn.it/cgi/atlas/getpage_dev.py?query9=hg&query10=hg19&query1=chr10%3A73980019-73980019		Yes	ALU	SINE/AluSp		-0.282145	0.00280175	0.395841	3.58524e-05
12	98942824	TMPO		0.322845	0.126676	0.616805	0.116013		2.73e-11		http://srv00.recas.ba.infn.it/cgi/atlas/getpage_dev.py?query9=hg&query10=hg19&query1=chr12%3A98942824-98942824		Yes	ALU	SINE/AluSc		0.142372	0.0843613	-0.30805	0.00119486
12	98943102	TMPO		0.134312	0.0586083	0.17607	0.0648122		0.0083		http://srv00.recas.ba.infn.it/cgi/atlas/getpage_dev.py?query9=hg&query10=hg19&query1=chr12%3A98943102-98943102		Yes	ALU	SINE/AluSz		NA	NA	NA	NA
12	98943103	TMPO		0.201479	0.0633208	0.252523	0.0718048		0.0027		http://srv00.recas.ba.infn.it/cgi/atlas/getpage_dev.py?query9=hg&query10=hg19&query1=chr12%3A98943103-98943103		Yes	ALU	SINE/AluSz		NA	NA	NA	NA
16	29676639	SPN		0.0998176	0.0480272	0.0350848	0.0275375		5.37e-11		http://srv00.recas.ba.infn.it/cgi/atlas/getpage_dev.py?query9=hg&query10=hg19&query1=chr16%3A29676639-29676639		Yes	ALU	SINE/AluSq2		NA	NA	NA	NA
16	29676651	SPN		0.091042	0.0448437	0.0487511	0.0342236		1.05e-05		http://srv00.recas.ba.infn.it/cgi/atlas/getpage_dev.py?query9=hg&query10=hg19&query1=chr16%3A29676651-29676651		Yes	ALU	SINE/AluSq2		0.372158	0.000102146	0.102092	0.162442
17	1368195	MYO1C		0.063112	0.0320298	0.000247805	0.00360291		2.68e-16		http://srv00.recas.ba.infn.it/cgi/atlas/getpage_dev.py?query9=hg&query10=hg19&query1=chr17%3A1368195-1368195		Yes	ALU	SINE/AluSx		-0.0181844	0.430576	0.418052	1.24635e-05
17	1368279	MYO1C		0.0602859	0.0241716	0.0368746	0.0265658		0.0028		http://srv00.recas.ba.infn.it/cgi/atlas/getpage_dev.py?query9=hg&query10=hg19&query1=chr17%3A1368279-1368279		Yes	ALU	SINE/AluSx		0.194316	0.029586	-0.310536	0.00109653
17	1368284	MYO1C		0.0868253	0.0307458	0.044171	0.0344799		5.03e-06		http://srv00.recas.ba.infn.it/cgi/atlas/getpage_dev.py?query9=hg&query10=hg19&query1=chr17%3A1368284-1368284		Yes	ALU	SINE/AluSx		0.0861166	0.203328	-0.223337	0.0147938
17	1368288	MYO1C		0.0776837	0.0295087	0.0362017	0.02687		1.81e-06		http://srv00.recas.ba.infn.it/cgi/atlas/getpage_dev.py?query9=hg&query10=hg19&query1=chr17%3A1368288-1368288		Yes	ALU	SINE/AluSx		0.0421017	0.342701	-0.181755	0.0389683
19	11552072	PRKCSH		0.137989	0.0475422	0.0160677	0.0154311		2.59e-27		http://srv00.recas.ba.infn.it/cgi/atlas/getpage_dev.py?query9=hg&query10=hg19&query1=chr19%3A11552072-11552072		No				0.235655	0.0107539	0.00591447	0.477319
19	13059907	RAD23A		0.171946	0.0757747	0.0690564	0.038177		2.73e-11		http://srv00.recas.ba.infn.it/cgi/atlas/getpage_dev.py?query9=hg&query10=hg19&query1=chr19%3A13059907-13059907		No				0.167833	0.0520037	-0.195997	0.0284837
19	39359713	RINL		0.0223924	0.0211258	0.0871394	0.0584916		8.19e-10		http://srv00.recas.ba.infn.it/cgi/atlas/getpage_dev.py?query9=hg&query10=hg19&query1=chr19%3A39359713-39359713		Yes	ALU	SINE/AluJr		0.0387737	0.354553	-0.329412	0.000557674
20	43707759	STK4		0.105005	0.0455466	0.0486754	0.0251468		1.45e-09		http://srv00.recas.ba.infn.it/cgi/atlas/getpage_dev.py?query9=hg&query10=hg19&query1=chr20%3A43707759-43707759		Yes	ALU	SINE/AluJb		0.0537733	0.302385	-0.172406	0.0473905
20	43707771	STK4		0.240702	0.0714197	0.189734	0.0637568		0.0048		http://srv00.recas.ba.infn.it/cgi/atlas/getpage_dev.py?query9=hg&query10=hg19&query1=chr20%3A43707771-43707771		Yes	ALU	SINE/AluJb		0.0329441	0.375647	-0.0865561	0.202128
20	43707776	STK4		0.694731	0.100998	0.766926	0.0890717		0.0068		http://srv00.recas.ba.infn.it/cgi/atlas/getpage_dev.py?query9=hg&query10=hg19&query1=chr20%3A43707776-43707776		Yes	ALU	SINE/AluJb		0.140096	0.0878518	-0.278877	0.00310302
20	43707785	STK4		0.069719	0.0312667	0.0473442	0.0372022		0.0085		http://srv00.recas.ba.infn.it/cgi/atlas/getpage_dev.py?query9=hg&query10=hg19&query1=chr20%3A43707785-43707785		Yes	ALU	SINE/AluJb		-0.0426603	0.340726	-0.110112	0.144058
22	39414772	APOBEC3C		0.110895	0.0490424	0.193698	0.0862988		2.19e-06		http://srv00.recas.ba.infn.it/cgi/atlas/getpage_dev.py?query9=hg&query10=hg19&query1=chr22%3A39414772-39414772		Yes	ALU	SINE/AluJb		0.0200028	0.423595	-0.454871	2.34295e-06
22	39414912	—		0.209056	0.0843161	0.307014	0.10919		1.68e-05		http://srv00.recas.ba.infn.it/cgi/atlas/getpage_dev.py?query9=hg&query10=hg19&query1=chr22%3A39414912-39414912		Yes	ALU	SINE/AluJb		0.177794	0.0423773	-0.378096	7.91474e-05
22	39416075	—		0.0265387	0.0164728	0.0513196	0.0282522		5.2e-05		http://srv00.recas.ba.infn.it/cgi/atlas/getpage_dev.py?query9=hg&query10=hg19&query1=chr22%3A39416075-39416075		Yes	ALU	SINE/AluSq2		0.166307	0.0536178	-0.375549	8.83499e-05
22	39416081	—		0.193881	0.0901825	0.381053	0.148663		2.94e-09		http://srv00.recas.ba.infn.it/cgi/atlas/getpage_dev.py?query9=hg&query10=hg19&query1=chr22%3A39416081-39416081		Yes	ALU	SINE/AluSq2		NA	NA	NA	NA
X	77083006	MAGT1		0.0722257	0.0339723	0.0299091	0.0249088		5.48e-06		http://srv00.recas.ba.infn.it/cgi/atlas/getpage_dev.py?query9=hg&query10=hg19&query1=chrX%3A77083006-77083006		Yes	ALU	SINE/AluSg		0.120866	0.121656	-0.0346973	0.369261
X	77083007	MAGT1		0.212939	0.0691499	0.0590006	0.0468291		1.37e-16		http://srv00.recas.ba.infn.it/cgi/atlas/getpage_dev.py?query9=hg&query10=hg19&query1=chrX%3A77083007-77083007		Yes	ALU	SINE/AluSg		0.194014	0.0297875	-0.124322	0.114999
X	77083041	MAGT1		0.16395	0.0815446	0.0408381	0.0238935		2.16e-13		http://srv00.recas.ba.infn.it/cgi/atlas/getpage_dev.py?query9=hg&query10=hg19&query1=chrX%3A77083041-77083041		Yes	ALU	SINE/AluSg		-0.0763025	0.23119	0.597611	8.10306e-11

## Sheet: Comparison of ABC vs. Normal
Site				ABC		Normal			FDR adjusted p-value		Link to REDIportal		Editing site in Repetitive region				Correlation with ADAR1 expression		Correlation with ADAR2 expression
chr	position	gene		Avg	Std	Avg	Std		AN				Yes?	Family	Subfamily		Spearmanrank coefficients	p-value	Spearmanrank coefficients	p-value
1	150705212	CTSS		0.0939474	0.01919	0.0271514	0.0192913		1.26e-14		http://srv00.recas.ba.infn.it/cgi/atlas/getpage_dev.py?query9=hg&query10=hg19&query1=chr1%3A150705212-150705212		Yes	ALU	SINE/AluSz6		0.0273049	0.409314	0.0503213	0.336223
1	150705216	CTSS		0.0679297	0.0119769	0.0179336	0.0186014		1.67e-15		http://srv00.recas.ba.infn.it/cgi/atlas/getpage_dev.py?query9=hg&query10=hg19&query1=chr1%3A150705216-150705216		Yes	ALU	SINE/AluSz6		0.257434	0.0139476	0.0644395	0.294036
1	150705221	CTSS		0.128232	0.0304853	0.0189212	0.0179228		2.99e-18		http://srv00.recas.ba.infn.it/cgi/atlas/getpage_dev.py?query9=hg&query10=hg19&query1=chr1%3A150705221-150705221		Yes	ALU	SINE/AluSz6		0.0241278	0.419716	0.0186666	0.437721
1	150705243	CTSS		0.0536407	0.0120176	0	0		4.76e-11		http://srv00.recas.ba.infn.it/cgi/atlas/getpage_dev.py?query9=hg&query10=hg19&query1=chr1%3A150705243-150705243		Yes	ALU	SINE/AluSz6		0.1837	0.0598878	0.0608217	0.304618
1	150705248	CTSS		0.184752	0.0301861	0.0599688	0.0386087		5.14e-09		http://srv00.recas.ba.infn.it/cgi/atlas/getpage_dev.py?query9=hg&query10=hg19&query1=chr1%3A150705248-150705248		Yes	ALU	SINE/AluSz6		0.18754	0.0560502	0.113641	0.169208
1	150705278	CTSS		0.146256	0.0280433	0.0673742	0.049818		0.00055		http://srv00.recas.ba.infn.it/cgi/atlas/getpage_dev.py?query9=hg&query10=hg19&query1=chr1%3A150705278-150705278		Yes	ALU	SINE/AluSz6		0.124344	0.147288	-0.0481796	0.342821
1	150705286	CTSS		0.0870151	0.0190726	0.0479955	0.0333571		0.001		http://srv00.recas.ba.infn.it/cgi/atlas/getpage_dev.py?query9=hg&query10=hg19&query1=chr1%3A150705286-150705286		Yes	ALU	SINE/AluSz6		0.0951815	0.211561	0.103327	0.192173
2	37429689	LOC100505876		0.0556491	0.0469533	0.00928746	0.0122329		2.91e-08		http://srv00.recas.ba.infn.it/cgi/atlas/getpage_dev.py?query9=hg&query10=hg19&query1=chr2%3A37429689-37429689		Yes	ALU	SINE/AluSz		0.0701381	0.277715	-0.0971463	0.206784
2	85546457	TGOLN2		0.101026	0.0406845	0.0446379	0.03073		3.66e-06		http://srv00.recas.ba.infn.it/cgi/atlas/getpage_dev.py?query9=hg&query10=hg19&query1=chr2%3A85546457-85546457		Yes	ALU	SINE/AluSc		-0.178936	0.0649243	-0.14356	0.112815
3	10192694	VHL		0.0761842	0.0319447	0.025354	0.0358143		5.95e-08		http://srv00.recas.ba.infn.it/cgi/atlas/getpage_dev.py?query9=hg&query10=hg19&query1=chr3%3A10192694-10192694		Yes	ALU	SINE/AluSx		-0.00237586	0.492042	-0.0394486	0.370186
3	10192704	VHL		0.0546215	0.0503435	0.102104	0.0636932		0.012		http://srv00.recas.ba.infn.it/cgi/atlas/getpage_dev.py?query9=hg&query10=hg19&query1=chr3%3A10192704-10192704		Yes	ALU	SINE/AluSx		0.183172	0.0604313	-0.227634	0.0263821
3	156259229	SSR3		0.0525707	0.030662	0.128169	0.0983378		0.00014		http://srv00.recas.ba.infn.it/cgi/atlas/getpage_dev.py?query9=hg&query10=hg19&query1=chr3%3A156259229-156259229		Yes	ALU	SINE/AluSx1		0.289928	0.00642171	-0.357558	0.000949431
3	156259288	SSR3		0.3959	0.0734143	0.234147	0.0996365		1.89e-09		http://srv00.recas.ba.infn.it/cgi/atlas/getpage_dev.py?query9=hg&query10=hg19&query1=chr3%3A156259288-156259288		Yes	ALU	SINE/AluSx1		0.385974	0.000372382	0.0397853	0.369118
3	156259317	SSR3		0.135504	0.068126	0.000810111	0.004888		1.23e-13		http://srv00.recas.ba.infn.it/cgi/atlas/getpage_dev.py?query9=hg&query10=hg19&query1=chr3%3A156259317-156259317		Yes	ALU	SINE/AluSx1		-0.0270644	0.4101	0.0411829	0.364694
3	156259324	SSR3		0.0707658	0.0254986	0.00460171	0.0118732		1.12e-11		http://srv00.recas.ba.infn.it/cgi/atlas/getpage_dev.py?query9=hg&query10=hg19&query1=chr3%3A156259324-156259324		Yes	ALU	SINE/AluSx2		0.0637144	0.296143	-0.120363	0.155213
4	2940026	NOP14		0.105592	0.0579618	0.34784	0.126547		3.94e-15		http://srv00.recas.ba.infn.it/cgi/atlas/getpage_dev.py?query9=hg&query10=hg19&query1=chr4%3A2940026-2940026		Yes	ALU	SINE/AluSp		0.199624	0.0452053	-0.351856	0.00113425
4	57326126	PAICS		0.103073	0.0476369	0.305776	0.133312		1.12e-11		http://srv00.recas.ba.infn.it/cgi/atlas/getpage_dev.py?query9=hg&query10=hg19&query1=chr4%3A57326126-57326126		Yes	ALU	SINE/AluJb		0.121021	0.153885	-0.243399	0.0189919
4	57326131	PAICS		0.0441893	0.0258133	0.136512	0.0710897		3.34e-09		http://srv00.recas.ba.infn.it/cgi/atlas/getpage_dev.py?query9=hg&query10=hg19&query1=chr4%3A57326131-57326131		Yes	ALU	SINE/AluJb		0.189529	0.0541044	-0.260953	0.0130141
4	57326159	PAICS		0.0337885	0.0162001	0.0864249	0.0543937		2.26e-07		http://srv00.recas.ba.infn.it/cgi/atlas/getpage_dev.py?query9=hg&query10=hg19&query1=chr4%3A57326159-57326159		Yes	ALU	SINE/AluJb		0.0327039	0.391571	-0.289121	0.00668376
4	57326262	PAICS		0.0199495	0.0135107	0.0529241	0.0576082		0.0015		http://srv00.recas.ba.infn.it/cgi/atlas/getpage_dev.py?query9=hg&query10=hg19&query1=chr4%3A57326262-57326262		Yes	ALU	SINE/AluJb		-0.0441812	0.354975	-0.244015	0.0188662
4	57326291	PAICS		0.30385	0.132635	0.589151	0.121196		2.96e-07		http://srv00.recas.ba.infn.it/cgi/atlas/getpage_dev.py?query9=hg&query10=hg19&query1=chr4%3A57326291-57326291		Yes	ALU	SINE/AluJb		0.354961	0.00109092	-0.268728	0.0108949
4	57326875	PAICS		0.12061	0.0528866	0.31363	0.179138		5.14e-09		http://srv00.recas.ba.infn.it/cgi/atlas/getpage_dev.py?query9=hg&query10=hg19&query1=chr4%3A57326875-57326875		Yes	ALU	SINE/AluSx1		0.0418055	0.362455	-0.229421	0.0255402
4	57326879	PAICS		0.115284	0.0446874	0.200408	0.139213		0.00037		http://srv00.recas.ba.infn.it/cgi/atlas/getpage_dev.py?query9=hg&query10=hg19&query1=chr4%3A57326879-57326879		Yes	ALU	SINE/AluSx1		-0.0101044	0.466193	-0.206408	0.039884
4	77979680	CCNI		0.128809	0.0381418	0.0441961	0.0675951		3.05e-06		http://srv00.recas.ba.infn.it/cgi/atlas/getpage_dev.py?query9=hg&query10=hg19&query1=chr4%3A77979680-77979680		No				-0.0483188	0.34239	-0.216833	0.0326912
6	42856905	—		0.0570652	0.0271502	0.0248542	0.0225074		1.12e-05		http://srv00.recas.ba.infn.it/cgi/atlas/getpage_dev.py?query9=hg&query10=hg19&query1=chr6%3A42856905-42856905		Yes	ALU	SINE/AluSp		-0.0891357	0.22665	-0.204358	0.0414366
6	42856917	—		0.640989	0.0456005	0.706416	0.0876544		0.00044		http://srv00.recas.ba.infn.it/cgi/atlas/getpage_dev.py?query9=hg&query10=hg19&query1=chr6%3A42856917-42856917		Yes	ALU	SINE/AluSp		0.0617836	0.301788	-0.405119	0.00018876
6	42857023	—		0.0632469	0.0210061	0.11076	0.0558157		1.94e-05		http://srv00.recas.ba.infn.it/cgi/atlas/getpage_dev.py?query9=hg&query10=hg19&query1=chr6%3A42857023-42857023		Yes	ALU	SINE/AluSp		0.147449	0.106589	-0.274179	0.00945416
6	42857111	—		0.130235	0.043021	0.00161197	0.00536214		8.46e-31		http://srv00.recas.ba.infn.it/cgi/atlas/getpage_dev.py?query9=hg&query10=hg19&query1=chr6%3A42857111-42857111		Yes	ALU	SINE/AluSp		NA	NA	NA	NA
8	30536016	GSR		0.0962429	0.0644174	0.172093	0.0964045		0.00057		http://srv00.recas.ba.infn.it/cgi/atlas/getpage_dev.py?query9=hg&query10=hg19&query1=chr8%3A30536016-30536016		Yes	ALU	SINE/AluJb		0.194086	0.0499503	-0.279565	0.00830233
8	30536078	GSR		0.112275	0.0638852	0.368089	0.180459		1.15e-11		http://srv00.recas.ba.infn.it/cgi/atlas/getpage_dev.py?query9=hg&query10=hg19&query1=chr8%3A30536078-30536078		Yes	ALU	SINE/AluJb		NA	NA	NA	NA
8	48890247	MCM4		0.0261687	0.0237578	0.113409	0.0796495		6.26e-09		http://srv00.recas.ba.infn.it/cgi/atlas/getpage_dev.py?query9=hg&query10=hg19&query1=chr8%3A48890247-48890247		Yes	ALU	SINE/AluJb		0.0808034	0.247965	-0.260644	0.013105
8	103841636	AZIN1		0.0243714	0.0211023	0.0670974	0.0771545		0.005		http://srv00.recas.ba.infn.it/cgi/atlas/getpage_dev.py?query9=hg&query10=hg19&query1=chr8%3A103841636-103841636		No				0.145378	0.109616	-0.296711	0.00552547
9	37503392	POLR1E		0.0969316	0.0320719	0.128365	0.0671481		0.013		http://srv00.recas.ba.infn.it/cgi/atlas/getpage_dev.py?query9=hg&query10=hg19&query1=chr9%3A37503392-37503392		Yes	ALU	SINE/AluJo		0.107179	0.183385	-0.198514	0.0461263
9	37503490	POLR1E		0.036663	0.0208409	0.0693943	0.0309263		3.05e-06		http://srv00.recas.ba.infn.it/cgi/atlas/getpage_dev.py?query9=hg&query10=hg19&query1=chr9%3A37503490-37503490		Yes	ALU	SINE/AluJo		-0.0764745	0.260091	-0.0657215	0.290327
9	131071533	TRUB2		0.103953	0.0571722	0.147552	0.0823877		0.014		http://srv00.recas.ba.infn.it/cgi/atlas/getpage_dev.py?query9=hg&query10=hg19&query1=chr9%3A131071533-131071533		Yes	REP	SINE/FAM		0.0222149	0.426006	-0.0739569	0.267025
10	12163126	DHTKD1		0.0876174	0.0461982	0.0555681	0.0309473		0.0013		http://srv00.recas.ba.infn.it/cgi/atlas/getpage_dev.py?query9=hg&query10=hg19&query1=chr10%3A12163126-12163126		Yes	ALU	SINE/AluSx1		NA	NA	NA	NA
10	73980006	ANAPC16		0.0913745	0.0651627	0.0433522	0.026701		0.0003		http://srv00.recas.ba.infn.it/cgi/atlas/getpage_dev.py?query9=hg&query10=hg19&query1=chr10%3A73980006-73980006		Yes	ALU	SINE/AluSp		NA	NA	NA	NA
10	73980019	ANAPC16		0.131688	0.0603015	0.0848499	0.0368389		0.00063		http://srv00.recas.ba.infn.it/cgi/atlas/getpage_dev.py?query9=hg&query10=hg19&query1=chr10%3A73980019-73980019		Yes	ALU	SINE/AluSp		-0.332904	0.00200222	0.0108633	0.46366
12	69237056	MDM2		0.0863416	0.0446424	0.0501883	0.0315484		0.00053		http://srv00.recas.ba.infn.it/cgi/atlas/getpage_dev.py?query9=hg&query10=hg19&query1=chr12%3A69237056-69237056		No				0.210755	0.036745	-0.0835924	0.240991
12	69237534	MDM2		0.27127	0.088432	0.353254	0.11469		0.0076		http://srv00.recas.ba.infn.it/cgi/atlas/getpage_dev.py?query9=hg&query10=hg19&query1=chr12%3A69237534-69237534		No				0.0713933	0.273775	-0.324108	0.00267194
15	41594611	—		0.0702031	0.0378521	0	0		8.19e-17		http://srv00.recas.ba.infn.it/cgi/atlas/getpage_dev.py?query9=hg&query10=hg19&query1=chr15%3A41594611-41594611		Yes	ALU	SINE/AluSc		-0.217972	0.031973	0.145096	0.110326
15	41594652	—		0.0231126	0.0216739	0.0620783	0.0528752		0.00063		http://srv00.recas.ba.infn.it/cgi/atlas/getpage_dev.py?query9=hg&query10=hg19&query1=chr15%3A41594652-41594652		Yes	ALU	SINE/AluSc		0.00854932	0.471386	-0.149659	0.10316
15	42824348	SNAP23		0.0503155	0.0287833	0.0101966	0.0129455		3.34e-07		http://srv00.recas.ba.infn.it/cgi/atlas/getpage_dev.py?query9=hg&query10=hg19&query1=chr15%3A42824348-42824348		Yes	ALU	SINE/AluSg		-0.0913222	0.221126	-0.0469648	0.346584
17	1368284	MYO1C		0.0800433	0.0267718	0.044171	0.0344799		2.26e-05		http://srv00.recas.ba.infn.it/cgi/atlas/getpage_dev.py?query9=hg&query10=hg19&query1=chr17%3A1368284-1368284		Yes	ALU	SINE/AluSx		0.241389	0.0198255	-0.113666	0.169156
17	1368288	MYO1C		0.0752259	0.0205339	0.0362017	0.02687		1.44e-08		http://srv00.recas.ba.infn.it/cgi/atlas/getpage_dev.py?query9=hg&query10=hg19&query1=chr17%3A1368288-1368288		Yes	ALU	SINE/AluSx		-0.0668565	0.287061	-0.165251	0.0811824
17	25640011	WSB1		0.0588663	0.0231651	0.000989669	0.00176294		3.3e-28		http://srv00.recas.ba.infn.it/cgi/atlas/getpage_dev.py?query9=hg&query10=hg19&query1=chr17%3A25640011-25640011		Yes	ALU	SINE/AluSx		-0.233999	0.023156	0.167115	0.0788058
17	57280965	PRR11		0.0183183	0.0178962	0.0852526	0.0533669		2e-10		http://srv00.recas.ba.infn.it/cgi/atlas/getpage_dev.py?query9=hg&query10=hg19&query1=chr17%3A57280965-57280965		Yes	ALU	SINE/AluSz		0.0793631	0.252249	-0.205637	0.0404629
17	57281098	PRR11		0.0236566	0.0218744	0.0740942	0.0702398		6.26e-05		http://srv00.recas.ba.infn.it/cgi/atlas/getpage_dev.py?query9=hg&query10=hg19&query1=chr17%3A57281098-57281098		Yes	ALU	SINE/AluSz		0.0600393	0.306928	-0.238213	0.0212046
19	11552072	PRKCSH		0.13288	0.042051	0.0160677	0.0154311		1.89e-24		http://srv00.recas.ba.infn.it/cgi/atlas/getpage_dev.py?query9=hg&query10=hg19&query1=chr19%3A11552072-11552072		No				0.327401	0.00234628	0.0624812	0.299743
19	13059907	RAD23A		0.148251	0.0854362	0.0690564	0.038177		4.18e-06		http://srv00.recas.ba.infn.it/cgi/atlas/getpage_dev.py?query9=hg&query10=hg19&query1=chr19%3A13059907-13059907		No				0.284601	0.00733629	-0.0841555	0.239512
19	39359229	RINL		0.0839058	0.0502254	0.179508	0.113516		1.22e-05		http://srv00.recas.ba.infn.it/cgi/atlas/getpage_dev.py?query9=hg&query10=hg19&query1=chr19%3A39359229-39359229		Yes	ALU	SINE/AluJr		-0.0258093	0.414203	-0.220914	0.0301774
20	43707709	STK4		0.338534	0.0664282	0.396353	0.141736		0.041		http://srv00.recas.ba.infn.it/cgi/atlas/getpage_dev.py?query9=hg&query10=hg19&query1=chr20%3A43707709-43707709		Yes	ALU	SINE/AluJb		0.121795	0.152332	-0.333297	0.00197943
20	43707759	STK4		0.0950478	0.0282322	0.0486754	0.0251468		1.51e-09		http://srv00.recas.ba.infn.it/cgi/atlas/getpage_dev.py?query9=hg&query10=hg19&query1=chr20%3A43707759-43707759		Yes	ALU	SINE/AluJb		-0.0734462	0.268443	-0.19527	0.0489042
20	43707776	STK4		0.7123	0.0868602	0.766926	0.0890717		0.026		http://srv00.recas.ba.infn.it/cgi/atlas/getpage_dev.py?query9=hg&query10=hg19&query1=chr20%3A43707776-43707776		Yes	ALU	SINE/AluJb		0.0264412	0.412136	-0.10035	0.199131
20	43707785	STK4		0.0700053	0.0280002	0.0473442	0.0372022		0.0076		http://srv00.recas.ba.infn.it/cgi/atlas/getpage_dev.py?query9=hg&query10=hg19&query1=chr20%3A43707785-43707785		Yes	ALU	SINE/AluJb		-0.213799	0.0346671	-0.138116	0.121951
22	39414772	APOBEC3C		0.0904445	0.0420537	0.193698	0.0862988		4.92e-08		http://srv00.recas.ba.infn.it/cgi/atlas/getpage_dev.py?query9=hg&query10=hg19&query1=chr22%3A39414772-39414772		Yes	ALU	SINE/AluJb		0.0403554	0.367046	-0.262927	0.0124452
22	39414912	—		0.154786	0.0575814	0.307014	0.10919		3.19e-10		http://srv00.recas.ba.infn.it/cgi/atlas/getpage_dev.py?query9=hg&query10=hg19&query1=chr22%3A39414912-39414912		Yes	ALU	SINE/AluJb		0.219394	0.0311692	-0.35999	0.000935079
22	39415872	—		0.20878	0.0744211	0.324153	0.132757		0.00047		http://srv00.recas.ba.infn.it/cgi/atlas/getpage_dev.py?query9=hg&query10=hg19&query1=chr22%3A39415872-39415872		Yes	ALU	SINE/AluSq2		0.0516325	0.332208	-0.326934	0.0023778
22	39415910	—		0.0573201	0.0247097	0.0947036	0.0653724		0.0025		http://srv00.recas.ba.infn.it/cgi/atlas/getpage_dev.py?query9=hg&query10=hg19&query1=chr22%3A39415910-39415910		Yes	ALU	SINE/AluSq2		0.222856	0.0290376	-0.343865	0.00144748
22	39415911	—		0.301542	0.0916614	0.477099	0.141363		1.33e-06		http://srv00.recas.ba.infn.it/cgi/atlas/getpage_dev.py?query9=hg&query10=hg19&query1=chr22%3A39415911-39415911		Yes	ALU	SINE/AluSq2		0.175367	0.0688014	-0.301617	0.00487377
22	39416075	—		0.0200372	0.012261	0.0513196	0.0282522		4.87e-07		http://srv00.recas.ba.infn.it/cgi/atlas/getpage_dev.py?query9=hg&query10=hg19&query1=chr22%3A39416075-39416075		Yes	ALU	SINE/AluSq2		NA	NA	NA	NA
X	24095325	EIF2S3		0.0361376	0.0156569	0.106329	0.0823478		2.18e-05		http://srv00.recas.ba.infn.it/cgi/atlas/getpage_dev.py?query9=hg&query10=hg19&query1=chrX%3A24095325-24095325		Yes	ALU	SINE/AluSx		0.185277	0.0582888	-0.219802	0.0308465
X	77083006	MAGT1		0.0634872	0.0292161	0.0299091	0.0249088		0.00024		http://srv00.recas.ba.infn.it/cgi/atlas/getpage_dev.py?query9=hg&query10=hg19&query1=chrX%3A77083006-77083006		Yes	ALU	SINE/AluSg		0.0438238	0.356383	-0.228979	0.0256712
X	77083007	MAGT1		0.186339	0.0624415	0.0590006	0.0468291		1.15e-11		http://srv00.recas.ba.infn.it/cgi/atlas/getpage_dev.py?query9=hg&query10=hg19&query1=chrX%3A77083007-77083007		Yes	ALU	SINE/AluSg		0.142201	0.115048	-0.271104	0.0101714
X	77083041	MAGT1		0.129737	0.0395997	0.0408381	0.0238935		1.94e-15		http://srv00.recas.ba.infn.it/cgi/atlas/getpage_dev.py?query9=hg&query10=hg19&query1=chrX%3A77083041-77083041		Yes	ALU	SINE/AluSg		-0.134303	0.128644	0.276598	0.00892088

## Sheet: Comparison of FL vs. Normal
Site				FL		Normal			FDR adjusted p-value		Link to REDIportal		Editing site in Repetitive region				Correlation with ADAR1 expression		Correlation with ADAR2 expression
chr	position	gene		Avg	Std	Avg	Std		FN				Yes?	Family	Subfamily		Spearmanrank coefficients	p-value	Spearmanrank coefficients	p-value
1	38326774	INPP5B		0.0407961	0.0230038	0.0710396	0.0446875		0.0063		http://srv00.recas.ba.infn.it/cgi/atlas/getpage_dev.py?query9=hg&query10=hg19&query1=chr1%3A38326774-38326774		Yes	ALU	SINE/AluJr		-0.165233	0.116234	-0.223185	0.0523777
1	150705212	CTSS		0.109772	0.0298092	0.0271514	0.0192913		2.67e-15		http://srv00.recas.ba.infn.it/cgi/atlas/getpage_dev.py?query9=hg&query10=hg19&query1=chr1%3A150705212-150705212		Yes	ALU	SINE/AluSz6		0.128535	0.177148	-0.014142	0.459579
1	150705216	CTSS		0.0726951	0.0181201	0.0179336	0.0186014		4.05e-13		http://srv00.recas.ba.infn.it/cgi/atlas/getpage_dev.py?query9=hg&query10=hg19&query1=chr1%3A150705216-150705216		Yes	ALU	SINE/AluSz6		0.315924	0.0099777	0.0515421	0.355639
1	150705221	CTSS		0.139756	0.0261526	0.0189212	0.0179228		3.45e-23		http://srv00.recas.ba.infn.it/cgi/atlas/getpage_dev.py?query9=hg&query10=hg19&query1=chr1%3A150705221-150705221		Yes	ALU	SINE/AluSz6		0.190031	0.0843576	0.0532546	0.351062
1	150705243	CTSS		0.0702867	0.0149694	0	0		9.01e-26		http://srv00.recas.ba.infn.it/cgi/atlas/getpage_dev.py?query9=hg&query10=hg19&query1=chr1%3A150705243-150705243		Yes	ALU	SINE/AluSz6		0.176515	0.100834	0.02982	0.415253
1	150705248	CTSS		0.252136	0.0450171	0.0599688	0.0386087		6.27e-20		http://srv00.recas.ba.infn.it/cgi/atlas/getpage_dev.py?query9=hg&query10=hg19&query1=chr1%3A150705248-150705248		Yes	ALU	SINE/AluSz6		0.112931	0.208093	0.101912	0.231692
1	150705278	CTSS		0.194744	0.0221586	0.0673742	0.049818		2.71e-16		http://srv00.recas.ba.infn.it/cgi/atlas/getpage_dev.py?query9=hg&query10=hg19&query1=chr1%3A150705278-150705278		Yes	ALU	SINE/AluSz6		-0.12592	0.182128	-0.120506	0.192701
1	150705286	CTSS		0.134244	0.0258846	0.0479955	0.0333571		2.59e-13		http://srv00.recas.ba.infn.it/cgi/atlas/getpage_dev.py?query9=hg&query10=hg19&query1=chr1%3A150705286-150705286		Yes	ALU	SINE/AluSz6		-0.269683	0.0242995	0.112829	0.208305
1	150705332	CTSS		0.0507403	0.0132664	0.0218745	0.0158873		3.77e-08		http://srv00.recas.ba.infn.it/cgi/atlas/getpage_dev.py?query9=hg&query10=hg19&query1=chr1%3A150705332-150705332		Yes	ALU	SINE/AluSz6		0.361387	0.00378039	-0.0482943	0.364042
1	160967938	F11R		0.112175	0.053255	0.22141	0.108188		0.00044		http://srv00.recas.ba.infn.it/cgi/atlas/getpage_dev.py?query9=hg&query10=hg19&query1=chr1%3A160967938-160967938		Yes	ALU	SINE/AluSp		NA	NA	NA	NA
2	85546457	TGOLN2		0.105226	0.049528	0.0446379	0.03073		9.2e-06		http://srv00.recas.ba.infn.it/cgi/atlas/getpage_dev.py?query9=hg&query10=hg19&query1=chr2%3A85546457-85546457		Yes	ALU	SINE/AluSc		-0.159078	0.125286	-0.123528	0.186756
3	10192694	VHL		0.091539	0.0340192	0.025354	0.0358143		2.07e-06		http://srv00.recas.ba.infn.it/cgi/atlas/getpage_dev.py?query9=hg&query10=hg19&query1=chr3%3A10192694-10192694		Yes	ALU	SINE/AluSx		-0.0311505	0.411532	-0.102907	0.229503
3	10192717	VHL		0.0683991	0.0409865	0.0389504	0.0350737		0.013		http://srv00.recas.ba.infn.it/cgi/atlas/getpage_dev.py?query9=hg&query10=hg19&query1=chr3%3A10192717-10192717		Yes	ALU	SINE/AluSx		-0.216604	0.0578359	-0.259429	0.0290878
3	10193978	VHL		0.198919	0.131738	0.129002	0.0730842		0.028		http://srv00.recas.ba.infn.it/cgi/atlas/getpage_dev.py?query9=hg&query10=hg19&query1=chr3%3A10193978-10193978		Yes	ALU	SINE/AluSx		NA	NA	NA	NA
3	10194841	VHL		0.0879055	0.0596525	0.0573866	0.0338346		0.048		http://srv00.recas.ba.infn.it/cgi/atlas/getpage_dev.py?query9=hg&query10=hg19&query1=chr3%3A10194841-10194841		Yes	ALU	SINE/AluY		0.05368	0.349928	-0.129968	0.174456
3	10194883	VHL		0.0532622	0.0301834	0.00893989	0.0138916		3.69e-06		http://srv00.recas.ba.infn.it/cgi/atlas/getpage_dev.py?query9=hg&query10=hg19&query1=chr3%3A10194883-10194883		Yes	ALU	SINE/AluY		NA	NA	NA	NA
3	156259288	SSR3		0.61111	0.1457	0.234147	0.0996365		3.51e-13		http://srv00.recas.ba.infn.it/cgi/atlas/getpage_dev.py?query9=hg&query10=hg19&query1=chr3%3A156259288-156259288		Yes	ALU	SINE/AluSx1		0.302285	0.0131547	0.136505	0.162497
3	156259317	SSR3		0.233768	0.116968	0.000810111	0.004888		4.36e-17		http://srv00.recas.ba.infn.it/cgi/atlas/getpage_dev.py?query9=hg&query10=hg19&query1=chr3%3A156259317-156259317		Yes	ALU	SINE/AluSx1		-0.00469349	0.486565	0.0560548	0.343623
3	156259324	SSR3		0.0754322	0.0586465	0.00460171	0.0118732		4.72e-08		http://srv00.recas.ba.infn.it/cgi/atlas/getpage_dev.py?query9=hg&query10=hg19&query1=chr3%3A156259324-156259324		Yes	ALU	SINE/AluSx1		-0.0258101	0.426513	-0.165917	0.115257
4	2940026	NOP14		0.135375	0.0920478	0.34784	0.126547		2.14e-07		http://srv00.recas.ba.infn.it/cgi/atlas/getpage_dev.py?query9=hg&query10=hg19&query1=chr4%3A2940026-2940026		Yes	ALU	SINE/AluSp		-0.158468	0.126209	-0.534757	1.55294e-05
4	57326126	PAICS		0.219704	0.0636397	0.305776	0.133312		0.045		http://srv00.recas.ba.infn.it/cgi/atlas/getpage_dev.py?query9=hg&query10=hg19&query1=chr4%3A57326126-57326126		Yes	ALU	SINE/AluJb		-0.347284	0.00521309	-0.331427	0.00736667
4	57326131	PAICS		0.0627629	0.0415744	0.136512	0.0710897		0.00082		http://srv00.recas.ba.infn.it/cgi/atlas/getpage_dev.py?query9=hg&query10=hg19&query1=chr4%3A57326131-57326131		Yes	ALU	SINE/AluJb		-0.143816	0.149291	-0.493958	8.91917e-05
4	57326291	PAICS		0.36615	0.0984225	0.589151	0.121196		9.59e-08		http://srv00.recas.ba.infn.it/cgi/atlas/getpage_dev.py?query9=hg&query10=hg19&query1=chr4%3A57326291-57326291		Yes	ALU	SINE/AluJb		0.145493	0.146469	-0.471317	0.000187606
4	57327017	PAICS		0.0677933	0.0459776	0.290702	0.174906		5.21e-08		http://srv00.recas.ba.infn.it/cgi/atlas/getpage_dev.py?query9=hg&query10=hg19&query1=chr4%3A57327017-57327017		Yes	ALU	SINE/AluSx1		-0.147783	0.143114	-0.586175	1.60298e-06
4	77979680	CCNI		0.107851	0.0262378	0.0441961	0.0675951		3.2e-05		http://srv00.recas.ba.infn.it/cgi/atlas/getpage_dev.py?query9=hg&query10=hg19&query1=chr4%3A77979680-77979680		No				-0.243114	0.0382475	-0.237205	0.0420794
6	32973631	HLA-DOA		0.142638	0.0593937	0.294311	0.137144		4.5e-06		http://srv00.recas.ba.infn.it/cgi/atlas/getpage_dev.py?query9=hg&query10=hg19&query1=chr6%3A32973631-32973631		Yes	ALU	SINE/AluJr		NA	NA	NA	NA
6	42857023	—		0.0485787	0.0407284	0.11076	0.0558157		6.66e-05		http://srv00.recas.ba.infn.it/cgi/atlas/getpage_dev.py?query9=hg&query10=hg19&query1=chr6%3A42857023-42857023		Yes	ALU	SINE/AluSp		-0.0898834	0.259023	-0.446139	0.000360814
6	42857111	—		0.117467	0.0797932	0.00161197	0.00536214		2.55e-12		http://srv00.recas.ba.infn.it/cgi/atlas/getpage_dev.py?query9=hg&query10=hg19&query1=chr6%3A42857111-42857111		Yes	ALU	SINE/AluSp		NA	NA	NA	NA
8	30536015	GSR		0.0446732	0.0446407	0.117613	0.0717575		0.0013		http://srv00.recas.ba.infn.it/cgi/atlas/getpage_dev.py?query9=hg&query10=hg19&query1=chr8%3A30536015-30536015		Yes	ALU	SINE/AluJb		-0.0909108	0.256627	-0.334738	0.00667888
8	30536016	GSR		0.0627409	0.0570696	0.172093	0.0964045		0.0003		http://srv00.recas.ba.infn.it/cgi/atlas/getpage_dev.py?query9=hg&query10=hg19&query1=chr8%3A30536016-30536016		Yes	ALU	SINE/AluJb		-0.0796904	0.283386	-0.457591	0.000251736
8	30536078	GSR		0.09336	0.0589352	0.368089	0.180459		1.39e-08		http://srv00.recas.ba.infn.it/cgi/atlas/getpage_dev.py?query9=hg&query10=hg19&query1=chr8%3A30536078-30536078		Yes	ALU	SINE/AluJb		NA	NA	NA	NA
8	48890247	MCM4		0.0422096	0.0270252	0.113409	0.0796495		0.0063		http://srv00.recas.ba.infn.it/cgi/atlas/getpage_dev.py?query9=hg&query10=hg19&query1=chr8%3A48890247-48890247		Yes	ALU	SINE/AluJb		-0.215496	0.0587959	-0.443191	0.000395052
9	37503346	POLR1E		0.125786	0.0741582	0.0546626	0.0319316		0.00027		http://srv00.recas.ba.infn.it/cgi/atlas/getpage_dev.py?query9=hg&query10=hg19&query1=chr9%3A37503346-37503346		Yes	ALU	SINE/AluJo		-0.307857	0.0117671	0.098235	0.239877
9	37503455	POLR1E		0.0519153	0.0302106	0.0275002	0.0211125		0.013		http://srv00.recas.ba.infn.it/cgi/atlas/getpage_dev.py?query9=hg&query10=hg19&query1=chr9%3A37503455-37503455		Yes	ALU	SINE/AluJo		-0.0633698	0.324471	-0.189576	0.0848791
9	37503490	POLR1E		0.0245321	0.0234007	0.0693943	0.0309263		4.15e-05		http://srv00.recas.ba.infn.it/cgi/atlas/getpage_dev.py?query9=hg&query10=hg19&query1=chr9%3A37503490-37503490		Yes	ALU	SINE/AluJo		-0.111313	0.21147	-0.28952	0.0168579
9	37503538	POLR1E		0.0213869	0.0303297	0.0525924	0.0384608		0.023		http://srv00.recas.ba.infn.it/cgi/atlas/getpage_dev.py?query9=hg&query10=hg19&query1=chr9%3A37503538-37503538		Yes	ALU	SINE/AluJo		-0.18254	0.0932279	-0.291202	0.0163253
10	12163126	DHTKD1		0.104002	0.0728695	0.0555681	0.0309473		0.019		http://srv00.recas.ba.infn.it/cgi/atlas/getpage_dev.py?query9=hg&query10=hg19&query1=chr10%3A12163126-12163126		Yes	ALU	SINE/AluSx1		NA	NA	NA	NA
10	73980019	ANAPC16		0.163291	0.0646029	0.0848499	0.0368389		1.48e-05		http://srv00.recas.ba.infn.it/cgi/atlas/getpage_dev.py?query9=hg&query10=hg19&query1=chr10%3A73980019-73980019		Yes	ALU	SINE/AluSp		-0.390323	0.00176214	0.0448744	0.373649
16	29676433	SPN		0.107458	0.0486327	0.0320806	0.024425		1.05e-06		http://srv00.recas.ba.infn.it/cgi/atlas/getpage_dev.py?query9=hg&query10=hg19&query1=chr16%3A29676433-29676433		Yes	ALU	SINE/AluSq2		0.0919317	0.254257	0.173301	0.105065
16	29676639	SPN		0.101556	0.0346049	0.0350848	0.0275375		1.14e-07		http://srv00.recas.ba.infn.it/cgi/atlas/getpage_dev.py?query9=hg&query10=hg19&query1=chr16%3A29676639-29676639		Yes	ALU	SINE/AluSq2		0.0161622	0.453828	0.123694	0.186431
16	29676651	SPN		0.0716917	0.0348421	0.0487511	0.0342236		0.049		http://srv00.recas.ba.infn.it/cgi/atlas/getpage_dev.py?query9=hg&query10=hg19&query1=chr16%3A29676651-29676651		Yes	ALU	SINE/AluSq2		0.270712	0.0238566	0.0429587	0.378875
16	29681331	SPN		0.0212201	0.0228282	0.0741387	0.0378791		9.64e-07		http://srv00.recas.ba.infn.it/cgi/atlas/getpage_dev.py?query9=hg&query10=hg19&query1=chr16%3A29681331-29681331		Yes	ALU	SINE/AluJr		NA	NA	NA	NA
17	1368195	MYO1C		0.0705843	0.0479571	0.000247805	0.00360291		5.01e-12		http://srv00.recas.ba.infn.it/cgi/atlas/getpage_dev.py?query9=hg&query10=hg19&query1=chr17%3A1368195-1368195		Yes	ALU	SINE/AluSx		-0.0607122	0.33138	0.271138	0.0236755
17	1368279	MYO1C		0.0628183	0.0345784	0.0368746	0.0265658		0.0065		http://srv00.recas.ba.infn.it/cgi/atlas/getpage_dev.py?query9=hg&query10=hg19&query1=chr17%3A1368279-1368279		Yes	ALU	SINE/AluSx		0.170545	0.108792	-0.284331	0.0185924
17	1368284	MYO1C		0.0813829	0.0318539	0.044171	0.0344799		0.00065		http://srv00.recas.ba.infn.it/cgi/atlas/getpage_dev.py?query9=hg&query10=hg19&query1=chr17%3A1368284-1368284		Yes	ALU	SINE/AluSx		0.0582684	0.337783	-0.147082	0.144272
17	1368288	MYO1C		0.0730136	0.0262201	0.0362017	0.02687		3.52e-05		http://srv00.recas.ba.infn.it/cgi/atlas/getpage_dev.py?query9=hg&query10=hg19&query1=chr17%3A1368288-1368288		Yes	ALU	SINE/AluSx		-0.0103704	0.470336	-0.294756	0.0152459
17	37920204	IKZF3		0.134809	0.0304696	0.0860702	0.0539564		0.0019		http://srv00.recas.ba.infn.it/cgi/atlas/getpage_dev.py?query9=hg&query10=hg19&query1=chr17%3A37920204-37920204		Yes	ALU	SINE/AluSz		-0.137868	0.16007	-0.425957	0.000660533
17	37920205	IKZF3		0.808546	0.148789	0.719053	0.100898		0.024		http://srv00.recas.ba.infn.it/cgi/atlas/getpage_dev.py?query9=hg&query10=hg19&query1=chr17%3A37920205-37920205		Yes	ALU	SINE/AluSz		-0.11357	0.206767	-0.369875	0.00295457
17	37920218	IKZF3		0.0828607	0.053624	0.0373103	0.0419375		0.0028		http://srv00.recas.ba.infn.it/cgi/atlas/getpage_dev.py?query9=hg&query10=hg19&query1=chr17%3A37920218-37920218		Yes	ALU	SINE/AluSz		-0.336537	0.00641927	-0.0714804	0.303752
19	11552072	PRKCSH		0.12116	0.0399946	0.0160677	0.0154311		1.01e-16		http://srv00.recas.ba.infn.it/cgi/atlas/getpage_dev.py?query9=hg&query10=hg19&query1=chr19%3A11552072-11552072		No				0.237028	0.0421987	-0.00819703	0.476545
19	13059907	RAD23A		0.162641	0.046029	0.0690564	0.038177		9.59e-08		http://srv00.recas.ba.infn.it/cgi/atlas/getpage_dev.py?query9=hg&query10=hg19&query1=chr19%3A13059907-13059907		No				0.13929	0.157562	-0.272519	0.023095
19	16662658	SLC35E1		0.0666164	0.0511752	0.0219632	0.0254605		0.00038		http://srv00.recas.ba.infn.it/cgi/atlas/getpage_dev.py?query9=hg&query10=hg19&query1=chr19%3A16662658-16662658		Yes	ALU	SINE/AluSz		-0.185715	0.0893906	-0.0237196	0.432407
19	39359229	RINL		0.082119	0.03681	0.179508	0.113516		0.0006		http://srv00.recas.ba.infn.it/cgi/atlas/getpage_dev.py?query9=hg&query10=hg19&query1=chr19%3A39359229-39359229		Yes	ALU	SINE/AluJr		-0.269416	0.0244154	-0.386971	0.00192221
20	43707759	STK4		0.0863201	0.0336248	0.0486754	0.0251468		0.0014		http://srv00.recas.ba.infn.it/cgi/atlas/getpage_dev.py?query9=hg&query10=hg19&query1=chr20%3A43707759-43707759		Yes	ALU	SINE/AluJb		-0.148774	0.141486	-0.437592	0.000468238
20	43707771	STK4		0.244771	0.0432574	0.189734	0.0637568		0.016		http://srv00.recas.ba.infn.it/cgi/atlas/getpage_dev.py?query9=hg&query10=hg19&query1=chr20%3A43707771-43707771		Yes	ALU	SINE/AluJb		-0.16269	0.119918	-0.194175	0.0797231
20	43707776	STK4		0.682863	0.0696217	0.766926	0.0890717		0.0064		http://srv00.recas.ba.infn.it/cgi/atlas/getpage_dev.py?query9=hg&query10=hg19&query1=chr20%3A43707776-43707776		Yes	ALU	SINE/AluJb		-0.206293	0.0672463	-0.309364	0.0114137
20	43707842	STK4		0.485611	0.110331	0.395087	0.0874695		0.0042		http://srv00.recas.ba.infn.it/cgi/atlas/getpage_dev.py?query9=hg&query10=hg19&query1=chr20%3A43707842-43707842		Yes	ALU	SINE/AluJb		-0.195544	0.0782345	-0.185024	0.0902164
22	39414772	APOBEC3C		0.108639	0.0387892	0.193698	0.0862988		0.0001		http://srv00.recas.ba.infn.it/cgi/atlas/getpage_dev.py?query9=hg&query10=hg19&query1=chr22%3A39414772-39414772		Yes	ALU	SINE/AluJb		-0.281342	0.0198322	-0.536116	1.95323e-05
22	39414912	—		0.208734	0.0605614	0.307014	0.10919		0.01		http://srv00.recas.ba.infn.it/cgi/atlas/getpage_dev.py?query9=hg&query10=hg19&query1=chr22%3A39414912-39414912		Yes	ALU	SINE/AluJb		-0.0907566	0.256449	-0.615399	6.66923e-07
22	39415905	—		0.434175	0.121369	0.304044	0.119722		0.00084		http://srv00.recas.ba.infn.it/cgi/atlas/getpage_dev.py?query9=hg&query10=hg19&query1=chr22%3A39415905-39415905		Yes	ALU	SINE/AluSq2		0.262588	0.0276735	-0.469945	0.000195957
22	39415910	—		0.0657307	0.0212532	0.0947036	0.0653724		0.048		http://srv00.recas.ba.infn.it/cgi/atlas/getpage_dev.py?query9=hg&query10=hg19&query1=chr22%3A39415910-39415910		Yes	ALU	SINE/AluSq2		-0.0736096	0.29841	-0.6403	9.24637e-08
22	39415911	—		0.330353	0.0586974	0.477099	0.141363		4.26e-05		http://srv00.recas.ba.infn.it/cgi/atlas/getpage_dev.py?query9=hg&query10=hg19&query1=chr22%3A39415911-39415911		Yes	ALU	SINE/AluSq2		-0.155556	0.130271	-0.571565	4.70043e-06
22	39416075	—		0.0128312	0.0148154	0.0513196	0.0282522		1.91e-07		http://srv00.recas.ba.infn.it/cgi/atlas/getpage_dev.py?query9=hg&query10=hg19&query1=chr22%3A39416075-39416075		Yes	ALU	SINE/AluSq2		-0.0903391	0.257959	-0.518783	2.92363e-05
22	39416081	—		0.160342	0.0557058	0.381053	0.148663		1.58e-07		http://srv00.recas.ba.infn.it/cgi/atlas/getpage_dev.py?query9=hg&query10=hg19&query1=chr22%3A39416081-39416081		Yes	ALU	SINE/AluSq2		NA	NA	NA	NA
22	39429101	APOBEC3D		0.298667	0.067114	0.131031	0.0542271		1.41e-08		http://srv00.recas.ba.infn.it/cgi/atlas/getpage_dev.py?query9=hg&query10=hg19&query1=chr22%3A39429101-39429101		Yes	ALU	SINE/AluJb		0.09699	0.242683	-0.02562	0.427049
22	39429166	APOBEC3D		0.285374	0.0875759	0.210162	0.0783083		0.018		http://srv00.recas.ba.infn.it/cgi/atlas/getpage_dev.py?query9=hg&query10=hg19&query1=chr22%3A39429166-39429166		Yes	ALU	SINE/AluJb		-0.438613	0.000506524	-0.0983038	0.239175
X	24095325	EIF2S3		0.0474772	0.0165925	0.106329	0.0823478		0.00021		http://srv00.recas.ba.infn.it/cgi/atlas/getpage_dev.py?query9=hg&query10=hg19&query1=chrX%3A24095325-24095325		Yes	ALU	SINE/AluSx		-0.162353	0.120412	-0.438951	0.000449431
X	77083006	MAGT1		0.0534498	0.0320891	0.0299091	0.0249088		0.0085		http://srv00.recas.ba.infn.it/cgi/atlas/getpage_dev.py?query9=hg&query10=hg19&query1=chrX%3A77083006-77083006		Yes	ALU	SINE/AluSg		-0.102307	0.230822	-0.189731	0.0847008
X	77083007	MAGT1		0.174703	0.0644924	0.0590006	0.0468291		3.77e-08		http://srv00.recas.ba.infn.it/cgi/atlas/getpage_dev.py?query9=hg&query10=hg19&query1=chrX%3A77083007-77083007		Yes	ALU	SINE/AluSg		-0.0200938	0.442664	-0.219354	0.0555042
X	77083041	MAGT1		0.183026	0.0783381	0.0408381	0.0238935		5e-12		http://srv00.recas.ba.infn.it/cgi/atlas/getpage_dev.py?query9=hg&query10=hg19&query1=chrX%3A77083041-77083041		Yes	ALU	SINE/AluSg		-0.121175	0.191375	0.417097	0.000851522
