# Supplementary material for: A-to-I Editing Is Subtype-Specific in Non-Hodgkin Lymphomas
Source: Genes (Basel). 2024 Jul 1;15(7):864. doi: 10.3390/genes15070864 (PMC11276283; doi:10.3390/genes15070864)
Supplement: Supplementary file 1 [file genes-15-00864-s001.zip › TableS5.xlsx]

## Sheet: All editing sites
All editing sites used in this study by chromosome position
chrM-chr6				chr7-chr14				chr15-chrY
chromosome	position	gene		chromosome	position	gene		chromosome	position	gene
M	134	intergenic		7	97963	intergenic		15	20056188	intergenic
M	138	intergenic		7	98039	intergenic		15	20112100	intergenic
M	139	intergenic		7	98140	intergenic		15	20136304	intergenic
M	142	intergenic		7	144822	AC093627.9		15	20136327	intergenic
M	159	intergenic		7	192055	AC093627.12		15	20136329	intergenic
M	168	intergenic		7	196235	FAM20C		15	20136333	intergenic
M	172	intergenic		7	214070	FAM20C		15	20136436	intergenic
M	177	intergenic		7	304123	intergenic		15	20178143	intergenic
M	196	intergenic		7	304238	intergenic		15	20178167	intergenic
M	206	intergenic		7	304247	intergenic		15	20178206	intergenic
M	209	intergenic		7	307798	intergenic		15	20178263	intergenic
M	212	intergenic		7	307799	intergenic		15	20178275	intergenic
M	213	intergenic		7	307842	intergenic		15	20178280	intergenic
M	233	intergenic		7	311065	intergenic		15	20178286	intergenic
M	245	uc004coq.3		7	311074	intergenic		15	20178293	intergenic
M	254	uc004coq.3		7	321911	intergenic		15	20178296	intergenic
M	1672	intergenic		7	321918	intergenic		15	20178307	intergenic
M	1677	intergenic		7	324279	intergenic		15	20350180	intergenic
M	1678	intergenic		7	324280	intergenic		15	20352960	intergenic
M	1714	uc004cos.3		7	368951	intergenic		15	20422840	intergenic
M	2104	uc004cos.3		7	369542	intergenic		15	20422867	intergenic
M	2105	uc004cos.3		7	385594	intergenic		15	20422870	intergenic
M	2106	uc004cos.3		7	385620	intergenic		15	20422876	intergenic
M	2133	uc004cos.3		7	385630	intergenic		15	20428084	intergenic
M	2216	uc004cos.3		7	426934	intergenic		15	20445672	intergenic
M	2218	uc004cos.3		7	426969	intergenic		15	20445703	intergenic
M	2222	uc004cos.3		7	426978	intergenic		15	20447540	intergenic
M	2225	uc004cos.3		7	426992	intergenic		15	20461367	intergenic
M	2894	uc004cos.3		7	432576	intergenic		15	20465070	intergenic
M	2937	uc004cos.3		7	432595	intergenic		15	20525348	intergenic
M	2939	uc004cos.3		7	432596	intergenic		15	20525354	intergenic
M	2940	uc004cos.3		7	432631	intergenic		15	20525355	intergenic
M	4869	intergenic		7	432670	intergenic		15	20525359	intergenic
M	4872	intergenic		7	474578	intergenic		15	20525372	intergenic
M	4875	intergenic		7	474717	intergenic		15	20525384	intergenic
M	4878	intergenic		7	474722	intergenic		15	20525388	intergenic
M	4980	intergenic		7	533148	AC147651.1		15	20525394	intergenic
M	4981	intergenic		7	533149	AC147651.1		15	20525396	intergenic
M	4982	intergenic		7	541153	PDGFA		15	20559845	intergenic
M	5027	intergenic		7	541164	PDGFA		15	20561292	intergenic
M	6550	uc011mfh.1		7	541216	PDGFA		15	20566328	intergenic
M	6551	uc011mfh.1		7	541222	PDGFA		15	20566346	intergenic
M	6553	uc011mfh.1		7	541231	PDGFA		15	20566347	intergenic
M	6556	uc011mfh.1		7	541259	PDGFA		15	20566350	intergenic
M	11263	uc004cov.3		7	541272	PDGFA		15	20566354	intergenic
M	11266	uc004cov.3		7	541279	PDGFA		15	20566378	intergenic
M	11268	uc004cov.3		7	541284	PDGFA		15	20566379	intergenic
M	11279	uc004cov.3		7	541334	PDGFA		15	20567065	intergenic
M	11282	uc004cov.3		7	541617	PDGFA		15	20567075	intergenic
M	11283	uc004cov.3		7	541657	PDGFA		15	20567171	intergenic
M	11284	uc004cov.3		7	541658	PDGFA		15	20567174	intergenic
M	11291	uc004cov.3		7	541679	PDGFA		15	20567175	intergenic
M	11311	uc004cov.3		7	541727	PDGFA		15	20567188	intergenic
M	11314	uc004cov.3		7	541776	PDGFA		15	20567193	intergenic
M	11315	uc004cov.3		7	541777	PDGFA		15	20567195	intergenic
M	11594	uc004cov.3		7	541789	PDGFA		15	20567220	intergenic
M	11597	uc004cov.3		7	541790	PDGFA		15	20567221	intergenic
M	11600	uc004cov.3		7	541853	PDGFA		15	20567226	intergenic
M	11735	uc004cov.3		7	542178	PDGFA		15	20578531	intergenic
M	11756	uc004cov.3		7	548049	PDGFA		15	20581687	intergenic
M	11757	uc004cov.3		7	548055	PDGFA		15	20604095	uc001ytg.2
M	11758	uc004cov.3		7	548056	PDGFA		15	20606541	uc001ytg.2
M	11761	uc004cov.3		7	548115	PDGFA		15	20606598	uc001ytg.2
M	11765	uc004cov.3		7	548150	PDGFA		15	20606601	uc001ytg.2
M	15254	uc004coy.2		7	548958	PDGFA		15	20606605	uc001ytg.2
M	15257	uc004coy.2		7	548959	PDGFA		15	20606693	uc001ytg.2
M	15352	uc004coy.2		7	548994	PDGFA		15	20622566	HERC2P3
M	15353	uc004coy.2		7	549025	PDGFA		15	20622586	HERC2P3
M	15354	uc004coy.2		7	549043	PDGFA		15	20622589	HERC2P3
M	15806	uc004coy.2		7	549092	PDGFA		15	20640221	HERC2P3
M	15809	uc004coy.2		7	549095	PDGFA		15	20640249	HERC2P3
M	15815	uc004coy.2		7	549096	PDGFA		15	20643098	HERC2P3
1	10187	intergenic		7	549107	PDGFA		15	20709463	HERC2P3
1	10193	intergenic		7	549110	PDGFA		15	20709667	HERC2P3
1	10211	intergenic		7	549124	PDGFA		15	20936349	BCL8
1	10217	intergenic		7	552375	uc003sit.1		15	20941047	BCL8
1	10223	intergenic		7	552424	uc003sit.1		15	20945114	BCL8
1	10229	intergenic		7	564661	FLJ44511		15	20945298	BCL8
1	10236	intergenic		7	564664	FLJ44511		15	20947499	BCL8
1	10242	intergenic		7	564665	FLJ44511		15	21888051	intergenic
1	10249	intergenic		7	564744	FLJ44511		15	21888055	intergenic
1	10255	intergenic		7	564749	FLJ44511		15	21888057	intergenic
1	150542	uc010nxt.1		7	574765	intergenic		15	21888061	intergenic
1	150543	uc010nxt.1		7	576453	intergenic		15	21888075	intergenic
1	158322	uc010nxt.1		7	576542	intergenic		15	21888079	intergenic
1	158332	uc010nxt.1		7	619467	PRKAR1B		15	21888081	intergenic
1	245454	AP006222.2		7	619499	PRKAR1B		15	21888083	intergenic
1	245468	AP006222.2		7	619512	PRKAR1B		15	21888085	intergenic
1	245477	AP006222.2		7	619582	PRKAR1B		15	21888099	intergenic
1	245479	AP006222.2		7	619613	PRKAR1B		15	21888103	intergenic
1	245494	AP006222.2		7	619652	PRKAR1B		15	21888105	intergenic
1	245497	AP006222.2		7	619746	PRKAR1B		15	21888107	intergenic
1	245508	AP006222.2		7	620960	intergenic		15	21912173	intergenic
1	245509	AP006222.2		7	639094	PRKAR1B		15	21912194	intergenic
1	249977	AP006222.2		7	639937	PRKAR1B		15	21912278	intergenic
1	249985	AP006222.2		7	654210	PRKAR1B		15	21912291	intergenic
1	249999	AP006222.2		7	654239	PRKAR1B		15	21912295	intergenic
1	250036	AP006222.2		7	654305	PRKAR1B		15	21912303	intergenic
1	250039	AP006222.2		7	654392	PRKAR1B		15	21912314	intergenic
1	250069	AP006222.2		7	654449	PRKAR1B		15	21912321	intergenic
1	250095	AP006222.2		7	654466	PRKAR1B		15	21912789	intergenic
1	250133	AP006222.2		7	654542	PRKAR1B		15	21912806	intergenic
1	250164	AP006222.2		7	654547	PRKAR1B		15	21933835	LOC646214
1	250169	AP006222.2		7	654580	intergenic		15	21933889	LOC646214
1	250199	AP006222.2		7	654587	intergenic		15	21933995	LOC646214
1	250204	AP006222.2		7	654702	intergenic		15	21951765	AC068446.2
1	250231	AP006222.2		7	654878	PRKAR1B		15	21951797	AC068446.2
1	250339	AP006222.2		7	654895	PRKAR1B		15	21960118	AC068446.2
1	250341	AP006222.2		7	654962	PRKAR1B		15	21961273	AC068446.2
1	250438	AP006222.2		7	655219	intergenic		15	22112882	intergenic
1	250443	AP006222.2		7	655220	intergenic		15	22325658	LOC727924
1	250469	AP006222.2		7	655295	PRKAR1B		15	22325676	LOC727924
1	251520	AP006222.2		7	656162	PRKAR1B		15	22325677	LOC727924
1	564452	intergenic		7	656666	PRKAR1B		15	22325700	LOC727924
1	564461	intergenic		7	656685	PRKAR1B		15	22325703	LOC727924
1	564467	intergenic		7	656703	PRKAR1B		15	22325742	LOC727924
1	564473	intergenic		7	656769	PRKAR1B		15	22325747	LOC727924
1	566882	uc001aaz.2		7	656795	PRKAR1B		15	22325763	LOC727924
1	566912	uc001aaz.2		7	656826	PRKAR1B		15	22325777	LOC727924
1	567421	intergenic		7	656827	PRKAR1B		15	22325835	LOC727924
1	567457	intergenic		7	656833	PRKAR1B		15	22325853	LOC727924
1	567459	intergenic		7	656835	PRKAR1B		15	22325854	LOC727924
1	567467	intergenic		7	657047	PRKAR1B		15	22325868	LOC727924
1	567495	intergenic		7	657057	PRKAR1B		15	22325879	LOC727924
1	567496	intergenic		7	659747	PRKAR1B		15	22325881	LOC727924
1	567516	intergenic		7	663825	PRKAR1B		15	22325884	LOC727924
1	567526	intergenic		7	663958	PRKAR1B		15	22325891	LOC727924
1	567542	intergenic		7	663970	PRKAR1B		15	22325898	LOC727924
1	567781	intergenic		7	665894	PRKAR1B		15	22334385	LOC727924
1	567830	intergenic		7	666023	PRKAR1B		15	22447463	intergenic
1	568420	intergenic		7	666045	PRKAR1B		15	22447604	intergenic
1	568446	intergenic		7	666050	PRKAR1B		15	22447634	intergenic
1	651166	RP5-857K21.4		7	666106	PRKAR1B		15	22447635	intergenic
1	651206	RP5-857K21.4		7	666125	PRKAR1B		15	22447644	intergenic
1	662511	uc001abe.3		7	666486	PRKAR1B		15	22447645	intergenic
1	662519	uc001abe.3		7	666650	PRKAR1B		15	22447660	intergenic
1	662534	uc001abe.3		7	666713	PRKAR1B		15	22447668	intergenic
1	662542	uc001abe.3		7	666715	PRKAR1B		15	22447714	intergenic
1	662544	uc001abe.3		7	666738	PRKAR1B		15	22447973	intergenic
1	662545	uc001abe.3		7	666782	PRKAR1B		15	22447981	intergenic
1	662565	uc001abe.3		7	666922	PRKAR1B		15	22448039	intergenic
1	662584	uc001abe.3		7	673144	PRKAR1B		15	22448049	intergenic
1	662631	uc001abe.3		7	673155	PRKAR1B		15	22448477	AC010760.1
1	662647	uc001abe.3		7	673156	PRKAR1B		15	22448491	AC010760.1
1	662660	uc001abe.3		7	673157	PRKAR1B		15	22448499	AC010760.1
1	662681	uc001abe.3		7	673216	PRKAR1B		15	22448503	AC010760.1
1	663088	uc001abe.3		7	673235	PRKAR1B		15	22448518	AC010760.1
1	666265	uc009vjm.2		7	673252	PRKAR1B		15	22448581	intergenic
1	666266	uc009vjm.2		7	673257	PRKAR1B		15	22448584	intergenic
1	676236	uc002khh.2		7	673277	PRKAR1B		15	22448593	intergenic
1	676250	uc002khh.2		7	673279	PRKAR1B		15	22448595	intergenic
1	684585	RP11-206L10.3		7	673567	PRKAR1B		15	22448599	intergenic
1	684681	RP11-206L10.3		7	673579	PRKAR1B		15	22448603	intergenic
1	684727	RP11-206L10.3		7	673606	PRKAR1B		15	22448606	intergenic
1	687219	intergenic		7	673722	PRKAR1B		15	22448614	intergenic
1	687233	intergenic		7	673827	PRKAR1B		15	22466264	intergenic
1	687256	intergenic		7	673842	PRKAR1B		15	22466285	intergenic
1	687295	intergenic		7	673853	PRKAR1B		15	22466296	intergenic
1	687296	intergenic		7	673888	PRKAR1B		15	22466328	intergenic
1	687318	intergenic		7	673893	PRKAR1B		15	22506064	intergenic
1	687322	intergenic		7	674046	PRKAR1B		15	22506562	intergenic
1	687366	intergenic		7	674109	PRKAR1B		15	22512917	intergenic
1	687382	intergenic		7	674366	PRKAR1B		15	22512934	intergenic
1	687429	intergenic		7	674441	PRKAR1B		15	22512954	intergenic
1	687525	intergenic		7	674558	PRKAR1B		15	22513023	intergenic
1	687551	intergenic		7	676824	PRKAR1B		15	22513024	intergenic
1	688619	intergenic		7	677007	PRKAR1B		15	22513033	intergenic
1	688640	intergenic		7	677032	PRKAR1B		15	22514311	intergenic
1	688648	intergenic		7	678603	PRKAR1B		15	22514464	intergenic
1	694468	RP11-206L10.5		7	678639	PRKAR1B		15	22517584	intergenic
1	702060	LOC100288069		7	678693	PRKAR1B		15	22517598	intergenic
1	713233	LOC100288069		7	679676	PRKAR1B		15	22522057	intergenic
1	713363	LOC100288069		7	679678	PRKAR1B		15	22524263	intergenic
1	713371	LOC100288069		7	679738	PRKAR1B		15	22524271	intergenic
1	713385	LOC100288069		7	680143	PRKAR1B		15	22524280	intergenic
1	714725	RP11-206L10.6		7	680156	PRKAR1B		15	22524290	intergenic
1	714881	RP11-206L10.6		7	680183	PRKAR1B		15	22524312	intergenic
1	714882	RP11-206L10.6		7	680331	PRKAR1B		15	22524316	intergenic
1	714887	RP11-206L10.6		7	680701	PRKAR1B		15	22540884	intergenic
1	715113	intergenic		7	680764	PRKAR1B		15	22540888	intergenic
1	715398	RP11-206L10.6		7	680770	PRKAR1B		15	22563687	REREP3
1	715482	RP11-206L10.6		7	680773	PRKAR1B		15	22563718	REREP3
1	715483	RP11-206L10.6		7	680794	PRKAR1B		15	22565452	REREP3
1	715495	RP11-206L10.6		7	680823	PRKAR1B		15	22763391	intergenic
1	715704	RP11-206L10.6		7	681636	PRKAR1B		15	22792085	intergenic
1	715709	RP11-206L10.6		7	681670	PRKAR1B		15	22792132	intergenic
1	715746	RP11-206L10.6		7	681732	PRKAR1B		15	22835045	TUBGCP5
1	715762	RP11-206L10.6		7	681741	PRKAR1B		15	22841553	TUBGCP5
1	716016	RP11-206L10.6		7	681752	PRKAR1B		15	22841587	TUBGCP5
1	716022	RP11-206L10.6		7	681799	PRKAR1B		15	22842822	TUBGCP5
1	716070	RP11-206L10.6		7	682118	PRKAR1B		15	22842839	TUBGCP5
1	716076	RP11-206L10.6		7	683148	PRKAR1B		15	22842879	TUBGCP5
1	716146	RP11-206L10.6		7	683296	PRKAR1B		15	22842887	TUBGCP5
1	734408	intergenic		7	685794	PRKAR1B		15	22842925	TUBGCP5
1	827747	intergenic		7	685863	PRKAR1B		15	22842956	TUBGCP5
1	827794	intergenic		7	687200	PRKAR1B		15	22842960	TUBGCP5
1	890098	NOC2L		7	687262	PRKAR1B		15	22842968	TUBGCP5
1	890198	NOC2L		7	687321	PRKAR1B		15	22843013	TUBGCP5
1	893867	uc001aby.3		7	687541	PRKAR1B		15	22843039	TUBGCP5
1	920113	intergenic		7	687659	PRKAR1B		15	22843045	TUBGCP5
1	921522	intergenic		7	687674	PRKAR1B		15	22843070	TUBGCP5
1	922181	intergenic		7	687675	PRKAR1B		15	22843076	TUBGCP5
1	922183	intergenic		7	687688	PRKAR1B		15	22843077	TUBGCP5
1	923161	intergenic		7	687696	PRKAR1B		15	22843094	TUBGCP5
1	923790	intergenic		7	687731	PRKAR1B		15	22843118	TUBGCP5
1	923923	intergenic		7	687777	PRKAR1B		15	22843189	TUBGCP5
1	923931	intergenic		7	688136	PRKAR1B		15	22843201	TUBGCP5
1	925847	intergenic		7	688406	PRKAR1B		15	22843223	TUBGCP5
1	925856	intergenic		7	688589	PRKAR1B		15	22843228	TUBGCP5
1	930501	intergenic		7	688717	PRKAR1B		15	22843231	TUBGCP5
1	930505	intergenic		7	688718	PRKAR1B		15	22843263	TUBGCP5
1	930539	intergenic		7	688738	PRKAR1B		15	22843270	TUBGCP5
1	930611	intergenic		7	688787	PRKAR1B		15	22843271	TUBGCP5
1	937893	intergenic		7	688799	PRKAR1B		15	22843287	TUBGCP5
1	938179	intergenic		7	688813	PRKAR1B		15	22843299	TUBGCP5
1	938202	intergenic		7	689245	PRKAR1B		15	22843309	TUBGCP5
1	942773	intergenic		7	689318	PRKAR1B		15	22843332	TUBGCP5
1	942791	intergenic		7	689337	PRKAR1B		15	22843333	TUBGCP5
1	942918	intergenic		7	689370	PRKAR1B		15	22843347	TUBGCP5
1	942924	intergenic		7	689381	PRKAR1B		15	22843350	TUBGCP5
1	942948	intergenic		7	689391	PRKAR1B		15	22843387	TUBGCP5
1	942957	intergenic		7	689402	PRKAR1B		15	22843441	TUBGCP5
1	943967	intergenic		7	689498	PRKAR1B		15	22843574	TUBGCP5
1	944031	intergenic		7	689516	PRKAR1B		15	22843575	TUBGCP5
1	944045	intergenic		7	689517	PRKAR1B		15	22843591	TUBGCP5
1	944167	intergenic		7	689520	PRKAR1B		15	22843628	TUBGCP5
1	944272	intergenic		7	689538	PRKAR1B		15	22843629	TUBGCP5
1	944308	intergenic		7	689584	PRKAR1B		15	22843665	TUBGCP5
1	944463	intergenic		7	689588	PRKAR1B		15	22843668	TUBGCP5
1	944946	intergenic		7	689614	PRKAR1B		15	22843669	TUBGCP5
1	944967	intergenic		7	689618	PRKAR1B		15	22843670	TUBGCP5
1	944973	intergenic		7	689673	PRKAR1B		15	22843671	TUBGCP5
1	945063	intergenic		7	689682	PRKAR1B		15	22843677	TUBGCP5
1	945244	intergenic		7	689705	PRKAR1B		15	22843682	TUBGCP5
1	945251	intergenic		7	689714	PRKAR1B		15	22843718	TUBGCP5
1	945265	intergenic		7	689727	PRKAR1B		15	22843732	TUBGCP5
1	945277	intergenic		7	689743	PRKAR1B		15	22843750	TUBGCP5
1	945298	intergenic		7	690315	PRKAR1B		15	22843754	TUBGCP5
1	945304	intergenic		7	697826	PRKAR1B		15	22843778	TUBGCP5
1	945536	intergenic		7	697924	PRKAR1B		15	22843786	TUBGCP5
1	945577	intergenic		7	697951	PRKAR1B		15	22843817	TUBGCP5
1	947515	intergenic		7	698053	PRKAR1B		15	22843819	TUBGCP5
1	947551	intergenic		7	698058	PRKAR1B		15	22845305	TUBGCP5
1	947568	intergenic		7	698065	PRKAR1B		15	22845327	TUBGCP5
1	947577	intergenic		7	698317	PRKAR1B		15	22845335	TUBGCP5
1	947579	RP11-54O7.11		7	698318	PRKAR1B		15	22845365	TUBGCP5
1	947580	intergenic		7	698340	PRKAR1B		15	22845373	TUBGCP5
1	947588	RP11-54O7.11		7	698355	PRKAR1B		15	22847359	TUBGCP5
1	947589	RP11-54O7.11		7	698426	PRKAR1B		15	22847392	TUBGCP5
1	947592	intergenic		7	698464	PRKAR1B		15	22847400	TUBGCP5
1	947612	intergenic		7	698470	PRKAR1B		15	22847420	TUBGCP5
1	947615	RP11-54O7.11		7	698561	PRKAR1B		15	22847425	TUBGCP5
1	947619	RP11-54O7.11		7	698563	PRKAR1B		15	22847887	TUBGCP5
1	947639	RP11-54O7.11		7	699361	PRKAR1B		15	22847893	TUBGCP5
1	947722	RP11-54O7.11		7	699384	PRKAR1B		15	22847894	TUBGCP5
1	948150	RP11-54O7.11		7	704547	PRKAR1B		15	22847980	TUBGCP5
1	948152	intergenic		7	709135	PRKAR1B		15	22847986	TUBGCP5
1	948189	RP11-54O7.11		7	709142	PRKAR1B		15	22847988	TUBGCP5
1	948229	intergenic		7	709144	PRKAR1B		15	22847989	TUBGCP5
1	948261	RP11-54O7.11		7	709156	PRKAR1B		15	22847990	TUBGCP5
1	948262	intergenic		7	709166	PRKAR1B		15	22847991	TUBGCP5
1	948271	RP11-54O7.11		7	709171	PRKAR1B		15	22848028	TUBGCP5
1	948298	intergenic		7	709218	PRKAR1B		15	22848061	TUBGCP5
1	948327	RP11-54O7.11		7	709261	PRKAR1B		15	22848069	TUBGCP5
1	948333	RP11-54O7.11		7	709284	PRKAR1B		15	22848070	TUBGCP5
1	948365	RP11-54O7.11		7	709354	PRKAR1B		15	22848136	TUBGCP5
1	948379	intergenic		7	709379	PRKAR1B		15	22848137	TUBGCP5
1	948407	RP11-54O7.11		7	709387	PRKAR1B		15	22849851	uc010axz.1
1	948409	RP11-54O7.11		7	709600	PRKAR1B		15	22851808	TUBGCP5
1	952176	intergenic		7	709641	PRKAR1B		15	22851824	TUBGCP5
1	971924	AGRN		7	709777	PRKAR1B		15	22851898	TUBGCP5
1	984000	AGRN		7	709778	PRKAR1B		15	22852051	TUBGCP5
1	984058	AGRN		7	709780	PRKAR1B		15	22852055	TUBGCP5
1	984160	AGRN		7	711150	PRKAR1B		15	22852119	TUBGCP5
1	984161	AGRN		7	711174	PRKAR1B		15	22852189	TUBGCP5
1	984162	AGRN		7	711217	PRKAR1B		15	22852240	TUBGCP5
1	993132	intergenic		7	711233	PRKAR1B		15	22852582	TUBGCP5
1	1003971	intergenic		7	711236	PRKAR1B		15	22852594	TUBGCP5
1	1004107	intergenic		7	711863	PRKAR1B		15	22852971	TUBGCP5
1	1028207	C1orf159		7	711884	PRKAR1B		15	22852974	TUBGCP5
1	1028219	C1orf159		7	711912	PRKAR1B		15	22852976	TUBGCP5
1	1028232	C1orf159		7	711925	PRKAR1B		15	22852983	TUBGCP5
1	1028264	C1orf159		7	711947	PRKAR1B		15	22852996	TUBGCP5
1	1028265	C1orf159		7	711965	PRKAR1B		15	22853315	TUBGCP5
1	1028276	C1orf159		7	711966	PRKAR1B		15	22853379	TUBGCP5
1	1028292	C1orf159		7	712055	PRKAR1B		15	22853380	TUBGCP5
1	1028298	C1orf159		7	712056	PRKAR1B		15	22853387	TUBGCP5
1	1028311	C1orf159		7	712061	PRKAR1B		15	22857637	TUBGCP5
1	1028318	C1orf159		7	712254	PRKAR1B		15	22857643	TUBGCP5
1	1028330	C1orf159		7	712261	PRKAR1B		15	22857644	TUBGCP5
1	1028335	C1orf159		7	712339	PRKAR1B		15	22857648	TUBGCP5
1	1028345	intergenic		7	712396	PRKAR1B		15	22857789	TUBGCP5
1	1028348	C1orf159		7	712397	PRKAR1B		15	22857805	TUBGCP5
1	1028361	C1orf159		7	712422	PRKAR1B		15	22857842	TUBGCP5
1	1028373	C1orf159		7	712588	intergenic		15	22857844	TUBGCP5
1	1028416	C1orf159		7	712600	PRKAR1B		15	22857845	TUBGCP5
1	1029575	C1orf159		7	713030	PRKAR1B		15	22857874	TUBGCP5
1	1029576	C1orf159		7	713223	PRKAR1B		15	22859686	TUBGCP5
1	1029589	C1orf159		7	717224	PRKAR1B		15	22859805	TUBGCP5
1	1029599	C1orf159		7	717246	PRKAR1B		15	22859834	TUBGCP5
1	1029606	C1orf159		7	717263	PRKAR1B		15	22860048	TUBGCP5
1	1029664	C1orf159		7	717328	PRKAR1B		15	22860133	TUBGCP5
1	1029870	C1orf159		7	717343	PRKAR1B		15	22860147	TUBGCP5
1	1029919	C1orf159		7	718557	PRKAR1B		15	22860160	TUBGCP5
1	1031610	C1orf159		7	719606	PRKAR1B		15	22860433	TUBGCP5
1	1031628	C1orf159		7	719628	PRKAR1B		15	22860464	TUBGCP5
1	1031642	C1orf159		7	722317	PRKAR1B		15	22860467	TUBGCP5
1	1031657	C1orf159		7	729440	PRKAR1B		15	22860487	TUBGCP5
1	1031658	C1orf159		7	729455	PRKAR1B		15	22860493	TUBGCP5
1	1031666	C1orf159		7	729516	PRKAR1B		15	22860496	TUBGCP5
1	1031682	C1orf159		7	729677	PRKAR1B		15	22860512	TUBGCP5
1	1031712	C1orf159		7	729768	PRKAR1B		15	22860522	TUBGCP5
1	1031747	C1orf159		7	729771	PRKAR1B		15	22860523	TUBGCP5
1	1031761	C1orf159		7	729821	PRKAR1B		15	22860530	TUBGCP5
1	1031775	C1orf159		7	731985	PRKAR1B		15	22860533	TUBGCP5
1	1031785	C1orf159		7	732032	PRKAR1B		15	22860537	TUBGCP5
1	1031794	C1orf159		7	732036	PRKAR1B		15	22861009	TUBGCP5
1	1031820	C1orf159		7	732704	PRKAR1B		15	22861197	TUBGCP5
1	1031821	C1orf159		7	732736	PRKAR1B		15	22861209	TUBGCP5
1	1031827	C1orf159		7	732804	PRKAR1B		15	22861426	TUBGCP5
1	1032167	C1orf159		7	732844	PRKAR1B		15	22864515	TUBGCP5
1	1032177	C1orf159		7	732851	PRKAR1B		15	22864519	TUBGCP5
1	1032233	C1orf159		7	733649	PRKAR1B		15	22864531	TUBGCP5
1	1032268	C1orf159		7	733732	PRKAR1B		15	22864606	TUBGCP5
1	1032272	C1orf159		7	733798	PRKAR1B		15	22864614	TUBGCP5
1	1032280	C1orf159		7	733822	PRKAR1B		15	22864615	TUBGCP5
1	1032281	C1orf159		7	733840	PRKAR1B		15	22864616	TUBGCP5
1	1032286	C1orf159		7	733859	PRKAR1B		15	22864653	TUBGCP5
1	1032299	C1orf159		7	733865	PRKAR1B		15	22864664	TUBGCP5
1	1032303	C1orf159		7	733870	PRKAR1B		15	22864687	TUBGCP5
1	1032365	C1orf159		7	733884	PRKAR1B		15	22864704	TUBGCP5
1	1032369	C1orf159		7	734414	PRKAR1B		15	22864705	TUBGCP5
1	1032391	C1orf159		7	734428	PRKAR1B		15	22864716	TUBGCP5
1	1032392	C1orf159		7	734430	PRKAR1B		15	22864770	TUBGCP5
1	1032398	C1orf159		7	734490	PRKAR1B		15	22864914	TUBGCP5
1	1032400	C1orf159		7	734516	PRKAR1B		15	22864945	intergenic
1	1032501	C1orf159		7	734524	PRKAR1B		15	22865724	TUBGCP5
1	1032520	C1orf159		7	734541	PRKAR1B		15	22865725	TUBGCP5
1	1032552	C1orf159		7	734551	PRKAR1B		15	22865741	TUBGCP5
1	1032572	C1orf159		7	734561	PRKAR1B		15	22865778	TUBGCP5
1	1032583	C1orf159		7	734586	PRKAR1B		15	22865854	TUBGCP5
1	1032584	C1orf159		7	734590	PRKAR1B		15	22865858	TUBGCP5
1	1032595	C1orf159		7	734591	PRKAR1B		15	22865902	TUBGCP5
1	1032611	C1orf159		7	735470	PRKAR1B		15	22865903	TUBGCP5
1	1032624	C1orf159		7	735476	PRKAR1B		15	22865915	TUBGCP5
1	1032625	C1orf159		7	735480	PRKAR1B		15	22865933	TUBGCP5
1	1032647	C1orf159		7	735496	PRKAR1B		15	22871473	intergenic
1	1032651	C1orf159		7	735573	PRKAR1B		15	22871996	TUBGCP5
1	1032655	C1orf159		7	735574	PRKAR1B		15	22872880	TUBGCP5
1	1032664	C1orf159		7	735576	PRKAR1B		15	22872924	TUBGCP5
1	1032669	C1orf159		7	735935	PRKAR1B		15	22872929	TUBGCP5
1	1032680	C1orf159		7	735976	PRKAR1B		15	22872997	TUBGCP5
1	1032690	C1orf159		7	736046	PRKAR1B		15	22873081	TUBGCP5
1	1032700	C1orf159		7	736047	PRKAR1B		15	22873085	TUBGCP5
1	1032735	C1orf159		7	736069	PRKAR1B		15	22873411	TUBGCP5
1	1032736	C1orf159		7	736086	PRKAR1B		15	22873417	TUBGCP5
1	1032764	C1orf159		7	736102	PRKAR1B		15	22873474	TUBGCP5
1	1032779	C1orf159		7	736112	PRKAR1B		15	22873529	TUBGCP5
1	1032835	C1orf159		7	736113	PRKAR1B		15	22873543	TUBGCP5
1	1032855	C1orf159		7	736122	PRKAR1B		15	22873551	TUBGCP5
1	1032917	C1orf159		7	736157	PRKAR1B		15	22873565	TUBGCP5
1	1032921	C1orf159		7	736190	PRKAR1B		15	22873583	TUBGCP5
1	1032931	C1orf159		7	740633	PRKAR1B		15	22873589	TUBGCP5
1	1033001	C1orf159		7	740657	PRKAR1B		15	22873607	TUBGCP5
1	1033053	C1orf159		7	740659	PRKAR1B		15	22873621	TUBGCP5
1	1033076	C1orf159		7	740677	PRKAR1B		15	22873690	TUBGCP5
1	1033084	C1orf159		7	740713	PRKAR1B		15	22874316	intergenic
1	1033484	C1orf159		7	742348	PRKAR1B		15	22874461	intergenic
1	1033509	C1orf159		7	743027	PRKAR1B		15	22874477	intergenic
1	1033516	C1orf159		7	743049	PRKAR1B		15	22874512	intergenic
1	1033517	C1orf159		7	743102	PRKAR1B		15	22874525	intergenic
1	1033548	C1orf159		7	743124	PRKAR1B		15	22874794	intergenic
1	1033578	C1orf159		7	743127	PRKAR1B		15	22874813	intergenic
1	1033587	C1orf159		7	744354	PRKAR1B		15	22874865	intergenic
1	1033588	C1orf159		7	744746	PRKAR1B		15	22874901	intergenic
1	1033594	C1orf159		7	744763	PRKAR1B		15	22874902	intergenic
1	1033614	C1orf159		7	744813	PRKAR1B		15	22874919	intergenic
1	1033630	C1orf159		7	744957	intergenic		15	22874925	intergenic
1	1033633	C1orf159		7	744966	intergenic		15	22874988	intergenic
1	1033655	C1orf159		7	745407	PRKAR1B		15	22875179	intergenic
1	1033669	C1orf159		7	745580	PRKAR1B		15	22875180	intergenic
1	1033721	C1orf159		7	745658	PRKAR1B		15	22875185	intergenic
1	1033722	C1orf159		7	745702	PRKAR1B		15	22875255	intergenic
1	1033728	C1orf159		7	745706	PRKAR1B		15	22875277	intergenic
1	1033744	C1orf159		7	745718	PRKAR1B		15	22875312	intergenic
1	1034103	C1orf159		7	745771	PRKAR1B		15	22875313	intergenic
1	1034129	C1orf159		7	745780	PRKAR1B		15	22875326	intergenic
1	1034130	C1orf159		7	745876	PRKAR1B		15	22875389	intergenic
1	1034170	C1orf159		7	745880	PRKAR1B		15	22875695	intergenic
1	1034219	C1orf159		7	745881	PRKAR1B		15	22875715	intergenic
1	1034242	C1orf159		7	745887	PRKAR1B		15	22875750	intergenic
1	1034248	C1orf159		7	745900	PRKAR1B		15	22875764	intergenic
1	1035375	C1orf159		7	745927	PRKAR1B		15	22875791	intergenic
1	1035397	C1orf159		7	745957	PRKAR1B		15	22876108	intergenic
1	1035414	C1orf159		7	745961	PRKAR1B		15	22876169	intergenic
1	1036591	C1orf159		7	746146	PRKAR1B		15	22876170	intergenic
1	1036607	C1orf159		7	746153	PRKAR1B		15	22876207	intergenic
1	1036637	C1orf159		7	746157	PRKAR1B		15	22876210	intergenic
1	1036645	C1orf159		7	746166	PRKAR1B		15	22876215	intergenic
1	1036658	C1orf159		7	746167	PRKAR1B		15	22876226	intergenic
1	1036660	C1orf159		7	746172	PRKAR1B		15	22876230	intergenic
1	1036695	C1orf159		7	746194	PRKAR1B		15	22876246	intergenic
1	1036697	C1orf159		7	746220	PRKAR1B		15	22876305	intergenic
1	1036700	C1orf159		7	746267	PRKAR1B		15	22876330	intergenic
1	1036738	C1orf159		7	746329	PRKAR1B		15	22876398	intergenic
1	1036741	C1orf159		7	746334	PRKAR1B		15	22876413	intergenic
1	1036744	C1orf159		7	748161	PRKAR1B		15	22876442	intergenic
1	1036751	C1orf159		7	748256	PRKAR1B		15	22876460	intergenic
1	1036755	C1orf159		7	748261	PRKAR1B		15	22876484	intergenic
1	1036763	C1orf159		7	748262	PRKAR1B		15	22876485	intergenic
1	1036800	C1orf159		7	748288	PRKAR1B		15	22876520	intergenic
1	1036801	C1orf159		7	748327	PRKAR1B		15	22876641	intergenic
1	1036811	C1orf159		7	748554	PRKAR1B		15	22876644	intergenic
1	1036819	C1orf159		7	748562	PRKAR1B		15	22876667	intergenic
1	1036837	C1orf159		7	748567	PRKAR1B		15	22876668	intergenic
1	1036841	C1orf159		7	748568	PRKAR1B		15	22876682	intergenic
1	1037187	C1orf159		7	748687	PRKAR1B		15	22877876	intergenic
1	1037195	C1orf159		7	749076	PRKAR1B		15	22877900	intergenic
1	1037207	C1orf159		7	749340	PRKAR1B		15	22877906	intergenic
1	1037208	C1orf159		7	750567	PRKAR1B		15	22877907	intergenic
1	1037217	C1orf159		7	754561	intergenic		15	22877943	intergenic
1	1037255	C1orf159		7	754566	PRKAR1B		15	22877973	intergenic
1	1037286	C1orf159		7	754568	intergenic		15	22877987	intergenic
1	1037289	C1orf159		7	754579	PRKAR1B		15	22877988	intergenic
1	1037330	C1orf159		7	754594	intergenic		15	22877990	intergenic
1	1037340	C1orf159		7	754621	intergenic		15	22878012	intergenic
1	1037352	C1orf159		7	754622	intergenic		15	22878016	intergenic
1	1037369	C1orf159		7	754641	intergenic		15	22878068	intergenic
1	1037370	C1orf159		7	754647	intergenic		15	22878069	intergenic
1	1037404	C1orf159		7	754661	intergenic		15	22878157	intergenic
1	1037903	C1orf159		7	754666	PRKAR1B		15	22878171	intergenic
1	1037916	C1orf159		7	754700	PRKAR1B		15	22878198	intergenic
1	1037925	C1orf159		7	754708	intergenic		15	22878210	intergenic
1	1037930	C1orf159		7	754711	PRKAR1B		15	22878212	intergenic
1	1037938	C1orf159		7	754716	intergenic		15	22878683	intergenic
1	1037943	C1orf159		7	754723	PRKAR1B		15	22878697	intergenic
1	1038102	C1orf159		7	754775	PRKAR1B		15	22878705	intergenic
1	1038115	C1orf159		7	754827	PRKAR1B		15	22878706	intergenic
1	1038121	C1orf159		7	755385	PRKAR1B		15	22878766	intergenic
1	1038185	C1orf159		7	755464	PRKAR1B		15	22878775	intergenic
1	1038217	C1orf159		7	755517	PRKAR1B		15	22878816	intergenic
1	1038218	C1orf159		7	755521	PRKAR1B		15	22878888	intergenic
1	1038238	C1orf159		7	755720	PRKAR1B		15	22879098	intergenic
1	1038272	C1orf159		7	755745	PRKAR1B		15	22879108	intergenic
1	1038337	C1orf159		7	755799	PRKAR1B		15	22879115	intergenic
1	1038341	C1orf159		7	755813	PRKAR1B		15	22879120	intergenic
1	1038346	C1orf159		7	755816	PRKAR1B		15	22879160	intergenic
1	1038347	C1orf159		7	755903	PRKAR1B		15	22879169	intergenic
1	1038416	C1orf159		7	755948	PRKAR1B		15	22879208	intergenic
1	1038426	C1orf159		7	755966	PRKAR1B		15	22879242	intergenic
1	1038430	C1orf159		7	755972	PRKAR1B		15	22879251	intergenic
1	1038439	C1orf159		7	756669	PRKAR1B		15	22879296	intergenic
1	1038441	C1orf159		7	756671	PRKAR1B		15	22879307	intergenic
1	1038469	C1orf159		7	756683	PRKAR1B		15	22879341	intergenic
1	1038473	C1orf159		7	756684	PRKAR1B		15	22879350	intergenic
1	1038496	C1orf159		7	756711	PRKAR1B		15	22879353	intergenic
1	1038504	C1orf159		7	756723	PRKAR1B		15	22879359	intergenic
1	1038817	intergenic		7	756736	PRKAR1B		15	22879385	intergenic
1	1039118	C1orf159		7	756745	PRKAR1B		15	22879408	intergenic
1	1039196	C1orf159		7	756748	PRKAR1B		15	22879412	intergenic
1	1039200	C1orf159		7	756762	PRKAR1B		15	22879427	intergenic
1	1039203	C1orf159		7	756788	PRKAR1B		15	22879431	intergenic
1	1039204	C1orf159		7	756790	PRKAR1B		15	22879434	intergenic
1	1039211	C1orf159		7	756804	PRKAR1B		15	22879689	intergenic
1	1039216	C1orf159		7	756814	PRKAR1B		15	22879691	intergenic
1	1039226	C1orf159		7	756817	PRKAR1B		15	22879718	intergenic
1	1039333	C1orf159		7	756818	PRKAR1B		15	22879724	intergenic
1	1039334	C1orf159		7	756826	PRKAR1B		15	22879774	intergenic
1	1039453	C1orf159		7	756843	PRKAR1B		15	22879789	intergenic
1	1039465	C1orf159		7	756844	PRKAR1B		15	22879792	intergenic
1	1039479	C1orf159		7	756866	PRKAR1B		15	22879800	intergenic
1	1039506	C1orf159		7	756874	PRKAR1B		15	22879863	intergenic
1	1039582	C1orf159		7	756882	PRKAR1B		15	22879872	intergenic
1	1039656	C1orf159		7	756892	PRKAR1B		15	22879914	intergenic
1	1040013	C1orf159		7	756913	PRKAR1B		15	22881833	intergenic
1	1040051	C1orf159		7	757031	PRKAR1B		15	22884208	intergenic
1	1040067	C1orf159		7	757049	PRKAR1B		15	22884225	intergenic
1	1040075	C1orf159		7	757050	PRKAR1B		15	22884239	intergenic
1	1040089	C1orf159		7	757076	PRKAR1B		15	22885397	intergenic
1	1040092	C1orf159		7	757090	PRKAR1B		15	22885406	intergenic
1	1040188	C1orf159		7	757102	PRKAR1B		15	22885733	intergenic
1	1040192	C1orf159		7	757122	PRKAR1B		15	22885970	intergenic
1	1040643	C1orf159		7	757126	PRKAR1B		15	22886442	intergenic
1	1040665	C1orf159		7	757128	PRKAR1B		15	22886446	intergenic
1	1040695	C1orf159		7	757138	PRKAR1B		15	22887046	intergenic
1	1040716	C1orf159		7	757146	PRKAR1B		15	22887124	intergenic
1	1040764	C1orf159		7	757147	PRKAR1B		15	22888992	intergenic
1	1040766	C1orf159		7	757157	PRKAR1B		15	22889008	intergenic
1	1040780	C1orf159		7	757171	PRKAR1B		15	22889486	intergenic
1	1040791	C1orf159		7	757173	PRKAR1B		15	22889500	intergenic
1	1040803	C1orf159		7	757183	PRKAR1B		15	22889530	intergenic
1	1040817	C1orf159		7	757185	PRKAR1B		15	22889542	intergenic
1	1040855	C1orf159		7	757195	PRKAR1B		15	22889553	intergenic
1	1040860	C1orf159		7	757200	PRKAR1B		15	22894961	CYFIP1
1	1040872	C1orf159		7	757208	PRKAR1B		15	22894973	CYFIP1
1	1040884	C1orf159		7	757213	PRKAR1B		15	22894979	CYFIP1
1	1041005	C1orf159		7	757226	PRKAR1B		15	22895850	CYFIP1
1	1041011	C1orf159		7	757233	PRKAR1B		15	22895900	CYFIP1
1	1041072	C1orf159		7	757238	PRKAR1B		15	22895908	CYFIP1
1	1041088	C1orf159		7	757248	PRKAR1B		15	22895981	CYFIP1
1	1041098	C1orf159		7	757249	PRKAR1B		15	22895991	CYFIP1
1	1041113	C1orf159		7	757257	PRKAR1B		15	22895997	CYFIP1
1	1041142	C1orf159		7	757281	PRKAR1B		15	22896018	CYFIP1
1	1041154	C1orf159		7	757288	PRKAR1B		15	22896113	CYFIP1
1	1041178	C1orf159		7	758023	PRKAR1B		15	22896645	CYFIP1
1	1041192	C1orf159		7	758024	PRKAR1B		15	22897328	CYFIP1
1	1041198	C1orf159		7	758090	PRKAR1B		15	22897353	CYFIP1
1	1041208	C1orf159		7	758131	PRKAR1B		15	22897417	CYFIP1
1	1041249	C1orf159		7	758132	PRKAR1B		15	22897418	CYFIP1
1	1044907	C1orf159		7	758161	PRKAR1B		15	22897421	CYFIP1
1	1044912	C1orf159		7	758167	PRKAR1B		15	22897433	CYFIP1
1	1044939	C1orf159		7	758176	PRKAR1B		15	22897524	CYFIP1
1	1044962	C1orf159		7	758187	PRKAR1B		15	22897661	CYFIP1
1	1044985	C1orf159		7	758188	PRKAR1B		15	22897681	CYFIP1
1	1044993	C1orf159		7	758198	PRKAR1B		15	22897710	CYFIP1
1	1046807	C1orf159		7	758252	PRKAR1B		15	22897715	CYFIP1
1	1046832	C1orf159		7	758253	PRKAR1B		15	22898545	CYFIP1
1	1046884	C1orf159		7	758261	PRKAR1B		15	22898614	intergenic
1	1048099	C1orf159		7	758289	PRKAR1B		15	22898738	CYFIP1
1	1048186	C1orf159		7	758544	PRKAR1B		15	22899961	intergenic
1	1048193	C1orf159		7	758571	PRKAR1B		15	22900039	intergenic
1	1048231	C1orf159		7	758577	PRKAR1B		15	22901220	CYFIP1
1	1048245	C1orf159		7	758611	PRKAR1B		15	22901281	CYFIP1
1	1048251	C1orf159		7	758633	PRKAR1B		15	22901652	CYFIP1
1	1048254	C1orf159		7	758637	PRKAR1B		15	22902055	CYFIP1
1	1048263	C1orf159		7	758646	PRKAR1B		15	22902075	CYFIP1
1	1048331	C1orf159		7	758647	PRKAR1B		15	22902092	CYFIP1
1	1048332	C1orf159		7	758674	PRKAR1B		15	22902101	CYFIP1
1	1048350	C1orf159		7	758708	PRKAR1B		15	22902114	CYFIP1
1	1048364	C1orf159		7	758739	PRKAR1B		15	22902140	CYFIP1
1	1048365	C1orf159		7	758775	PRKAR1B		15	22907651	CYFIP1
1	1048384	C1orf159		7	758814	PRKAR1B		15	22907661	CYFIP1
1	1048405	C1orf159		7	758815	PRKAR1B		15	22907672	CYFIP1
1	1048413	C1orf159		7	758825	PRKAR1B		15	22907692	CYFIP1
1	1048418	C1orf159		7	758844	PRKAR1B		15	22907695	CYFIP1
1	1048427	C1orf159		7	758850	PRKAR1B		15	22907814	CYFIP1
1	1048428	C1orf159		7	758852	PRKAR1B		15	22907826	CYFIP1
1	1048441	C1orf159		7	758853	PRKAR1B		15	22907854	CYFIP1
1	1048452	C1orf159		7	758859	PRKAR1B		15	22909580	CYFIP1
1	1048464	C1orf159		7	758870	PRKAR1B		15	22909616	CYFIP1
1	1048513	C1orf159		7	758871	PRKAR1B		15	22909622	CYFIP1
1	1048529	C1orf159		7	758878	PRKAR1B		15	22909660	CYFIP1
1	1048530	C1orf159		7	758880	PRKAR1B		15	22909665	CYFIP1
1	1048532	C1orf159		7	758928	PRKAR1B		15	22909726	CYFIP1
1	1048543	C1orf159		7	758949	PRKAR1B		15	22909740	CYFIP1
1	1048572	C1orf159		7	758950	PRKAR1B		15	22909743	CYFIP1
1	1048624	C1orf159		7	758965	PRKAR1B		15	22909762	CYFIP1
1	1048634	C1orf159		7	758966	PRKAR1B		15	22909819	CYFIP1
1	1048641	C1orf159		7	758986	PRKAR1B		15	22910391	CYFIP1
1	1048668	C1orf159		7	759015	PRKAR1B		15	22910392	CYFIP1
1	1048671	C1orf159		7	759042	PRKAR1B		15	22910463	CYFIP1
1	1048698	C1orf159		7	759062	PRKAR1B		15	22910501	CYFIP1
1	1048702	C1orf159		7	759089	PRKAR1B		15	22910505	CYFIP1
1	1048833	C1orf159		7	759105	PRKAR1B		15	22910513	CYFIP1
1	1048901	C1orf159		7	759741	PRKAR1B		15	22910523	CYFIP1
1	1048935	C1orf159		7	759746	PRKAR1B		15	22910525	CYFIP1
1	1048954	C1orf159		7	759761	PRKAR1B		15	22910531	CYFIP1
1	1049006	C1orf159		7	759762	PRKAR1B		15	22910532	CYFIP1
1	1049043	C1orf159		7	759796	PRKAR1B		15	22910541	CYFIP1
1	1049056	C1orf159		7	759872	PRKAR1B		15	22910554	CYFIP1
1	1049057	C1orf159		7	759877	PRKAR1B		15	22910566	CYFIP1
1	1049113	C1orf159		7	759889	PRKAR1B		15	22910597	CYFIP1
1	1049132	C1orf159		7	759890	PRKAR1B		15	22910609	CYFIP1
1	1049139	C1orf159		7	759898	PRKAR1B		15	22911415	CYFIP1
1	1049168	C1orf159		7	759911	PRKAR1B		15	22911472	CYFIP1
1	1049194	C1orf159		7	759913	PRKAR1B		15	22911488	CYFIP1
1	1049261	C1orf159		7	759976	PRKAR1B		15	22911551	CYFIP1
1	1049262	C1orf159		7	761027	PRKAR1B		15	22911587	CYFIP1
1	1049326	C1orf159		7	761060	PRKAR1B		15	22911757	CYFIP1
1	1049461	C1orf159		7	761081	PRKAR1B		15	22911908	CYFIP1
1	1049464	C1orf159		7	761082	PRKAR1B		15	22911909	CYFIP1
1	1049467	C1orf159		7	761120	PRKAR1B		15	22914709	CYFIP1
1	1049470	C1orf159		7	761163	PRKAR1B		15	22914710	CYFIP1
1	1049472	C1orf159		7	761173	PRKAR1B		15	22914715	CYFIP1
1	1049498	C1orf159		7	761203	PRKAR1B		15	22914807	CYFIP1
1	1049501	C1orf159		7	761209	PRKAR1B		15	22914818	CYFIP1
1	1049524	C1orf159		7	761233	PRKAR1B		15	22914886	CYFIP1
1	1049529	C1orf159		7	761277	PRKAR1B		15	22914897	CYFIP1
1	1049530	C1orf159		7	761768	PRKAR1B		15	22914941	CYFIP1
1	1049532	C1orf159		7	761830	PRKAR1B		15	22915434	CYFIP1
1	1049575	C1orf159		7	761834	PRKAR1B		15	22915621	CYFIP1
1	1049581	C1orf159		7	761876	PRKAR1B		15	22915755	CYFIP1
1	1049611	C1orf159		7	761981	PRKAR1B		15	22915769	CYFIP1
1	1049679	C1orf159		7	762062	PRKAR1B		15	22916983	CYFIP1
1	1049688	C1orf159		7	762067	PRKAR1B		15	22916996	CYFIP1
1	1049705	C1orf159		7	764739	PRKAR1B		15	22917005	CYFIP1
1	1049727	C1orf159		7	764751	PRKAR1B		15	22917065	CYFIP1
1	1049732	C1orf159		7	764764	PRKAR1B		15	22917107	CYFIP1
1	1049758	C1orf159		7	764769	PRKAR1B		15	22920669	CYFIP1
1	1089905	intergenic		7	764775	PRKAR1B		15	22920678	CYFIP1
1	1090441	intergenic		7	764789	PRKAR1B		15	22926474	CYFIP1
1	1090462	intergenic		7	764804	PRKAR1B		15	22926484	CYFIP1
1	1090531	intergenic		7	764842	PRKAR1B		15	22926489	CYFIP1
1	1094547	intergenic		7	779428	HEATR2		15	22926490	CYFIP1
1	1094556	intergenic		7	782897	HEATR2		15	22926503	CYFIP1
1	1094560	intergenic		7	782914	HEATR2		15	22926510	CYFIP1
1	1094669	intergenic		7	782961	HEATR2		15	22926513	CYFIP1
1	1095281	intergenic		7	783362	HEATR2		15	22926549	CYFIP1
1	1095363	intergenic		7	783369	HEATR2		15	22926571	CYFIP1
1	1104405	MIR429		7	789413	HEATR2		15	22926644	CYFIP1
1	1113668	TTLL10		7	790572	HEATR2		15	22926645	CYFIP1
1	1113780	TTLL10		7	790585	HEATR2		15	22926662	CYFIP1
1	1113794	TTLL10		7	790594	HEATR2		15	22926671	CYFIP1
1	1113826	TTLL10		7	790595	HEATR2		15	22926672	CYFIP1
1	1113862	TTLL10		7	790620	HEATR2		15	22926684	CYFIP1
1	1113906	TTLL10		7	790628	HEATR2		15	22926777	CYFIP1
1	1121608	TTLL10		7	790629	HEATR2		15	22926795	CYFIP1
1	1122301	TTLL10		7	790654	HEATR2		15	22926821	CYFIP1
1	1122433	TTLL10		7	790660	HEATR2		15	22926826	CYFIP1
1	1122732	TTLL10		7	790722	HEATR2		15	22926832	CYFIP1
1	1122746	TTLL10		7	790738	HEATR2		15	22926859	CYFIP1
1	1122790	TTLL10		7	790770	HEATR2		15	22926876	CYFIP1
1	1122808	TTLL10		7	791017	HEATR2		15	22926886	CYFIP1
1	1122889	TTLL10		7	791031	HEATR2		15	22926931	CYFIP1
1	1122899	TTLL10		7	791056	HEATR2		15	22927008	CYFIP1
1	1122914	TTLL10		7	791057	HEATR2		15	22927021	CYFIP1
1	1122922	TTLL10		7	791064	HEATR2		15	22927196	CYFIP1
1	1122931	TTLL10		7	791119	HEATR2		15	22927213	CYFIP1
1	1122948	TTLL10		7	791121	HEATR2		15	22927218	CYFIP1
1	1122955	TTLL10		7	791242	HEATR2		15	22927229	CYFIP1
1	1122959	TTLL10		7	791391	HEATR2		15	22927235	CYFIP1
1	1123056	TTLL10		7	791394	HEATR2		15	22927236	CYFIP1
1	1123065	TTLL10		7	791416	HEATR2		15	22927252	CYFIP1
1	1123114	TTLL10		7	791473	HEATR2		15	22927282	CYFIP1
1	1123120	TTLL10		7	791485	HEATR2		15	22927319	CYFIP1
1	1123135	TTLL10		7	793825	HEATR2		15	22927356	CYFIP1
1	1123138	TTLL10		7	798359	HEATR2		15	22927357	CYFIP1
1	1123178	TTLL10		7	798567	HEATR2		15	22927398	CYFIP1
1	1123179	TTLL10		7	800164	HEATR2		15	22927422	CYFIP1
1	1123192	TTLL10		7	800206	HEATR2		15	22927464	CYFIP1
1	1123200	TTLL10		7	800212	HEATR2		15	22931727	CYFIP1
1	1123230	TTLL10		7	800244	HEATR2		15	22931760	CYFIP1
1	1123237	TTLL10		7	801873	HEATR2		15	22931807	CYFIP1
1	1123256	TTLL10		7	801947	HEATR2		15	22931897	CYFIP1
1	1123272	TTLL10		7	801958	HEATR2		15	22931910	CYFIP1
1	1123273	TTLL10		7	801961	HEATR2		15	22931952	CYFIP1
1	1123275	TTLL10		7	801963	HEATR2		15	22932128	CYFIP1
1	1123280	TTLL10		7	801981	HEATR2		15	22932140	CYFIP1
1	1123849	TTLL10		7	802344	HEATR2		15	22932152	CYFIP1
1	1123850	TTLL10		7	802350	HEATR2		15	22932272	CYFIP1
1	1123860	TTLL10		7	802351	HEATR2		15	22932284	CYFIP1
1	1123865	TTLL10		7	802368	HEATR2		15	22932290	CYFIP1
1	1123878	TTLL10		7	802380	HEATR2		15	22934620	CYFIP1
1	1123902	TTLL10		7	802390	HEATR2		15	22934709	CYFIP1
1	1123950	TTLL10		7	802423	HEATR2		15	22934715	CYFIP1
1	1123951	TTLL10		7	802472	HEATR2		15	22934729	CYFIP1
1	1123965	TTLL10		7	804453	HEATR2		15	22935358	CYFIP1
1	1123968	TTLL10		7	804476	HEATR2		15	22936832	CYFIP1
1	1123975	TTLL10		7	804488	HEATR2		15	22936918	CYFIP1
1	1123994	TTLL10		7	804498	HEATR2		15	22936959	CYFIP1
1	1124000	TTLL10		7	804507	HEATR2		15	22936979	CYFIP1
1	1124014	TTLL10		7	804522	HEATR2		15	22937053	CYFIP1
1	1124019	TTLL10		7	804611	HEATR2		15	22938533	CYFIP1
1	1124024	TTLL10		7	804643	HEATR2		15	22940018	CYFIP1
1	1124046	TTLL10		7	804647	HEATR2		15	22940056	CYFIP1
1	1125292	TTLL10		7	804655	HEATR2		15	22940059	CYFIP1
1	1125305	TTLL10		7	804661	HEATR2		15	22940216	CYFIP1
1	1125810	TTLL10		7	804683	HEATR2		15	22945535	CYFIP1
1	1125948	TTLL10		7	804693	HEATR2		15	22945863	CYFIP1
1	1125969	TTLL10		7	804703	HEATR2		15	22945971	intergenic
1	1125991	TTLL10		7	804715	HEATR2		15	22952744	CYFIP1
1	1128490	TTLL10		7	804737	HEATR2		15	22952752	CYFIP1
1	1128943	TTLL10		7	805359	HEATR2		15	22952763	CYFIP1
1	1128944	TTLL10		7	805369	HEATR2		15	22952765	CYFIP1
1	1129309	TTLL10		7	805377	HEATR2		15	22952767	CYFIP1
1	1129310	TTLL10		7	805381	HEATR2		15	22952819	CYFIP1
1	1129332	TTLL10		7	805399	HEATR2		15	22953050	CYFIP1
1	1129338	TTLL10		7	805402	HEATR2		15	22953092	CYFIP1
1	1129339	TTLL10		7	805405	HEATR2		15	22957321	CYFIP1
1	1129352	TTLL10		7	805407	HEATR2		15	22957350	CYFIP1
1	1129356	TTLL10		7	805424	HEATR2		15	22957352	CYFIP1
1	1129382	TTLL10		7	805437	HEATR2		15	22957382	CYFIP1
1	1129454	intergenic		7	805455	HEATR2		15	22957395	CYFIP1
1	1130472	TTLL10		7	805467	HEATR2		15	22957402	CYFIP1
1	1130497	TTLL10		7	805519	HEATR2		15	22957419	CYFIP1
1	1131132	TTLL10		7	805545	HEATR2		15	22957428	CYFIP1
1	1131159	TTLL10		7	805566	HEATR2		15	22957431	CYFIP1
1	1131274	TTLL10		7	805583	HEATR2		15	22957467	CYFIP1
1	1145009	intergenic		7	805595	HEATR2		15	22957482	CYFIP1
1	1145015	intergenic		7	805602	HEATR2		15	22957499	CYFIP1
1	1145132	intergenic		7	805607	HEATR2		15	22957568	CYFIP1
1	1145294	intergenic		7	805611	HEATR2		15	22957670	CYFIP1
1	1145386	intergenic		7	805621	HEATR2		15	22957676	CYFIP1
1	1145399	intergenic		7	805649	HEATR2		15	22957677	CYFIP1
1	1156878	SDF4		7	805666	HEATR2		15	22957688	CYFIP1
1	1156882	SDF4		7	805675	HEATR2		15	22957693	CYFIP1
1	1156897	SDF4		7	805686	HEATR2		15	22957730	CYFIP1
1	1156906	SDF4		7	805694	HEATR2		15	22957740	CYFIP1
1	1156910	SDF4		7	805713	HEATR2		15	22957742	CYFIP1
1	1157235	SDF4		7	805718	HEATR2		15	22957748	CYFIP1
1	1157460	SDF4		7	805728	HEATR2		15	22957809	CYFIP1
1	1157467	SDF4		7	805747	HEATR2		15	22957822	CYFIP1
1	1159798	SDF4		7	805749	HEATR2		15	22957864	CYFIP1
1	1159932	SDF4		7	806375	HEATR2		15	22957869	CYFIP1
1	1160034	SDF4		7	806376	HEATR2		15	22957880	CYFIP1
1	1160098	SDF4		7	806377	HEATR2		15	22958469	CYFIP1
1	1160164	SDF4		7	806381	HEATR2		15	22958573	CYFIP1
1	1160172	SDF4		7	806392	HEATR2		15	22959879	CYFIP1
1	1160217	SDF4		7	806399	HEATR2		15	22959954	CYFIP1
1	1170192	B3GALT6		7	806404	HEATR2		15	22959984	CYFIP1
1	1185142	intergenic		7	806407	HEATR2		15	22960036	CYFIP1
1	1185187	intergenic		7	806426	HEATR2		15	22960161	CYFIP1
1	1185806	intergenic		7	806451	HEATR2		15	22960178	CYFIP1
1	1185822	intergenic		7	806458	HEATR2		15	22960191	CYFIP1
1	1185830	intergenic		7	806459	HEATR2		15	22960204	CYFIP1
1	1185832	intergenic		7	806621	HEATR2		15	22961894	CYFIP1
1	1185838	intergenic		7	806622	HEATR2		15	22962034	CYFIP1
1	1185845	intergenic		7	806674	HEATR2		15	22962038	CYFIP1
1	1185848	intergenic		7	806689	HEATR2		15	22962042	CYFIP1
1	1185851	intergenic		7	806691	HEATR2		15	22962120	CYFIP1
1	1185855	intergenic		7	806698	HEATR2		15	22964419	CYFIP1
1	1185860	intergenic		7	806699	HEATR2		15	22971948	CYFIP1
1	1185862	intergenic		7	806719	HEATR2		15	22971987	CYFIP1
1	1185867	intergenic		7	806729	HEATR2		15	22972029	CYFIP1
1	1185868	intergenic		7	806765	HEATR2		15	22972031	CYFIP1
1	1185879	intergenic		7	806772	HEATR2		15	22972110	CYFIP1
1	1185880	intergenic		7	806796	HEATR2		15	22972373	CYFIP1
1	1185882	intergenic		7	806821	HEATR2		15	22972395	CYFIP1
1	1185883	intergenic		7	806826	HEATR2		15	22972396	CYFIP1
1	1185885	intergenic		7	806846	HEATR2		15	22972438	CYFIP1
1	1185897	intergenic		7	806851	HEATR2		15	22972461	CYFIP1
1	1185903	intergenic		7	807488	uc003sjb.2		15	22972462	CYFIP1
1	1185910	intergenic		7	809438	HEATR2		15	22973068	CYFIP1
1	1185917	intergenic		7	809545	HEATR2		15	22973096	CYFIP1
1	1185941	intergenic		7	809555	HEATR2		15	22973132	CYFIP1
1	1186757	intergenic		7	823260	intergenic		15	22973142	CYFIP1
1	1186761	intergenic		7	830604	intergenic		15	22973144	CYFIP1
1	1186801	intergenic		7	830619	intergenic		15	22973168	CYFIP1
1	1186802	intergenic		7	831170	intergenic		15	22973189	CYFIP1
1	1186823	intergenic		7	831593	intergenic		15	22973203	CYFIP1
1	1186831	intergenic		7	831616	intergenic		15	22973208	CYFIP1
1	1186849	intergenic		7	831638	intergenic		15	22973246	CYFIP1
1	1186858	intergenic		7	831750	intergenic		15	22973255	CYFIP1
1	1186876	intergenic		7	835567	intergenic		15	22973264	CYFIP1
1	1186911	intergenic		7	835573	intergenic		15	22973265	CYFIP1
1	1186915	intergenic		7	839397	intergenic		15	22973958	CYFIP1
1	1186937	intergenic		7	839405	intergenic		15	22973980	CYFIP1
1	1187000	intergenic		7	839468	intergenic		15	22974031	CYFIP1
1	1187151	intergenic		7	839813	intergenic		15	22974149	CYFIP1
1	1187214	intergenic		7	839814	intergenic		15	22974153	CYFIP1
1	1187221	intergenic		7	840332	intergenic		15	22974166	CYFIP1
1	1187238	intergenic		7	842356	intergenic		15	22974187	CYFIP1
1	1187240	intergenic		7	842411	intergenic		15	22974203	CYFIP1
1	1187243	intergenic		7	844322	intergenic		15	22974381	CYFIP1
1	1187244	intergenic		7	846590	intergenic		15	22974394	CYFIP1
1	1187258	intergenic		7	846751	intergenic		15	22974686	CYFIP1
1	1187274	intergenic		7	847308	intergenic		15	22974718	CYFIP1
1	1187276	intergenic		7	847318	intergenic		15	22975295	CYFIP1
1	1187286	intergenic		7	847319	intergenic		15	22975311	CYFIP1
1	1187289	intergenic		7	847325	intergenic		15	22975405	CYFIP1
1	1187290	intergenic		7	847355	intergenic		15	22975420	CYFIP1
1	1187315	intergenic		7	847367	intergenic		15	22975436	CYFIP1
1	1187316	intergenic		7	849097	intergenic		15	22975460	CYFIP1
1	1187362	intergenic		7	849145	intergenic		15	22975488	CYFIP1
1	1187455	intergenic		7	849148	intergenic		15	22975516	CYFIP1
1	1187624	intergenic		7	849150	intergenic		15	22975860	CYFIP1
1	1187902	intergenic		7	849357	intergenic		15	22975886	CYFIP1
1	1187932	intergenic		7	850859	intergenic		15	22975902	CYFIP1
1	1187978	intergenic		7	854483	intergenic		15	22975918	CYFIP1
1	1187983	intergenic		7	864776	SUN1		15	22975938	CYFIP1
1	1188023	intergenic		7	864884	SUN1		15	22975942	CYFIP1
1	1188051	intergenic		7	864906	SUN1		15	22975972	CYFIP1
1	1188056	intergenic		7	864910	SUN1		15	22976004	CYFIP1
1	1188142	intergenic		7	864961	SUN1		15	22976038	CYFIP1
1	1188162	intergenic		7	864973	SUN1		15	22976106	CYFIP1
1	1188167	intergenic		7	864979	SUN1		15	22976118	CYFIP1
1	1188170	intergenic		7	865606	SUN1		15	22978596	CYFIP1
1	1188206	intergenic		7	865611	SUN1		15	22983248	CYFIP1
1	1188210	intergenic		7	865616	SUN1		15	22985201	CYFIP1
1	1188211	intergenic		7	865618	SUN1		15	23000811	CYFIP1
1	1188357	intergenic		7	865624	SUN1		15	23000812	CYFIP1
1	1188547	intergenic		7	865625	SUN1		15	23000856	CYFIP1
1	1188591	intergenic		7	865666	SUN1		15	23000885	CYFIP1
1	1188615	intergenic		7	865689	SUN1		15	23000961	CYFIP1
1	1188616	intergenic		7	865690	SUN1		15	23000971	CYFIP1
1	1188783	intergenic		7	865694	SUN1		15	23001033	CYFIP1
1	1188801	intergenic		7	865721	SUN1		15	23002475	CYFIP1
1	1188921	intergenic		7	865732	SUN1		15	23002481	CYFIP1
1	1188936	intergenic		7	865760	SUN1		15	23002532	CYFIP1
1	1188942	intergenic		7	865772	SUN1		15	23002537	CYFIP1
1	1188958	intergenic		7	865777	SUN1		15	23002538	CYFIP1
1	1193419	UBE2J2		7	865789	SUN1		15	23002557	CYFIP1
1	1199169	UBE2J2		7	865794	SUN1		15	23002558	CYFIP1
1	1199238	UBE2J2		7	865809	SUN1		15	23002560	CYFIP1
1	1199245	UBE2J2		7	865819	SUN1		15	23002595	CYFIP1
1	1199289	UBE2J2		7	865850	SUN1		15	23002631	CYFIP1
1	1199290	UBE2J2		7	866384	SUN1		15	23002635	CYFIP1
1	1199303	UBE2J2		7	866679	SUN1		15	23002667	CYFIP1
1	1199310	UBE2J2		7	866739	SUN1		15	23002683	CYFIP1
1	1199338	UBE2J2		7	866861	SUN1		15	23007580	NIPA2
1	1199930	UBE2J2		7	866887	SUN1		15	23007594	NIPA2
1	1199986	UBE2J2		7	867364	SUN1		15	23007595	NIPA2
1	1199995	UBE2J2		7	867377	SUN1		15	23007622	NIPA2
1	1200004	UBE2J2		7	867658	SUN1		15	23007637	NIPA2
1	1200031	UBE2J2		7	868183	SUN1		15	23007661	NIPA2
1	1200043	UBE2J2		7	872996	SUN1		15	23007662	NIPA2
1	1200053	UBE2J2		7	873003	SUN1		15	23007680	NIPA2
1	1200067	UBE2J2		7	873012	SUN1		15	23007689	NIPA2
1	1200122	UBE2J2		7	873041	SUN1		15	23007703	NIPA2
1	1200124	UBE2J2		7	873051	SUN1		15	23007729	NIPA2
1	1200131	UBE2J2		7	873065	SUN1		15	23007739	NIPA2
1	1200166	UBE2J2		7	873128	SUN1		15	23007744	NIPA2
1	1200176	UBE2J2		7	873210	SUN1		15	23007837	NIPA2
1	1200188	UBE2J2		7	874070	SUN1		15	23007845	NIPA2
1	1200205	UBE2J2		7	874615	SUN1		15	23007934	NIPA2
1	1200206	UBE2J2		7	874619	SUN1		15	23007998	intergenic
1	1200212	UBE2J2		7	877775	SUN1		15	23008011	intergenic
1	1200225	UBE2J2		7	880540	SUN1		15	23008012	intergenic
1	1200262	UBE2J2		7	883901	SUN1		15	23008016	NIPA2
1	1201060	UBE2J2		7	885765	SUN1		15	23008026	NIPA2
1	1201065	UBE2J2		7	885767	SUN1		15	23008033	intergenic
1	1201068	UBE2J2		7	885799	SUN1		15	23008042	intergenic
1	1201073	UBE2J2		7	885805	SUN1		15	23008065	NIPA2
1	1201075	UBE2J2		7	885815	SUN1		15	23008077	NIPA2
1	1201080	UBE2J2		7	885825	SUN1		15	23008080	NIPA2
1	1201096	UBE2J2		7	885826	SUN1		15	23008081	NIPA2
1	1201104	UBE2J2		7	885832	SUN1		15	23008113	NIPA2
1	1201105	UBE2J2		7	885845	SUN1		15	23008131	intergenic
1	1201119	UBE2J2		7	885846	SUN1		15	23008137	NIPA2
1	1201123	UBE2J2		7	885863	SUN1		15	23008145	NIPA2
1	1201129	UBE2J2		7	885875	SUN1		15	23008170	NIPA2
1	1201136	UBE2J2		7	885885	SUN1		15	23008175	NIPA2
1	1201171	UBE2J2		7	885887	SUN1		15	23012868	NIPA2
1	1201179	UBE2J2		7	885911	SUN1		15	23012908	NIPA2
1	1201182	UBE2J2		7	885929	SUN1		15	23012932	NIPA2
1	1201186	UBE2J2		7	885946	SUN1		15	23012968	NIPA2
1	1201188	UBE2J2		7	886005	SUN1		15	23013502	NIPA2
1	1201197	UBE2J2		7	886006	SUN1		15	23013514	NIPA2
1	1201231	UBE2J2		7	886018	SUN1		15	23013515	NIPA2
1	1201285	UBE2J2		7	886089	SUN1		15	23013577	NIPA2
1	1201286	UBE2J2		7	886118	SUN1		15	23013591	NIPA2
1	1201302	UBE2J2		7	886132	SUN1		15	23013594	NIPA2
1	1201308	UBE2J2		7	886137	SUN1		15	23013600	NIPA2
1	1201715	UBE2J2		7	886140	SUN1		15	23013634	NIPA2
1	1201727	UBE2J2		7	886146	SUN1		15	23013636	NIPA2
1	1201728	UBE2J2		7	886153	SUN1		15	23013646	NIPA2
1	1201737	UBE2J2		7	886162	SUN1		15	23013649	NIPA2
1	1201787	UBE2J2		7	886167	SUN1		15	23013695	NIPA2
1	1201849	UBE2J2		7	886229	SUN1		15	23013696	NIPA2
1	1201867	UBE2J2		7	886238	SUN1		15	23014001	NIPA2
1	1202020	UBE2J2		7	886256	SUN1		15	23014005	NIPA2
1	1202034	UBE2J2		7	886257	SUN1		15	23014015	NIPA2
1	1202085	UBE2J2		7	886262	SUN1		15	23014041	NIPA2
1	1202095	UBE2J2		7	886274	SUN1		15	23014073	NIPA2
1	1202099	UBE2J2		7	886293	SUN1		15	23014080	NIPA2
1	1202107	UBE2J2		7	886298	SUN1		15	23014123	NIPA2
1	1202125	UBE2J2		7	886317	SUN1		15	23014145	NIPA2
1	1202203	UBE2J2		7	886327	SUN1		15	23014146	NIPA2
1	1202365	UBE2J2		7	886331	SUN1		15	23014717	NIPA2
1	1202366	UBE2J2		7	886334	SUN1		15	23014722	NIPA2
1	1202389	UBE2J2		7	886335	SUN1		15	23014832	NIPA2
1	1202397	UBE2J2		7	886348	SUN1		15	23014938	NIPA2
1	1202407	UBE2J2		7	886367	SUN1		15	23015243	NIPA2
1	1202462	UBE2J2		7	886393	SUN1		15	23015310	NIPA2
1	1202472	UBE2J2		7	886403	SUN1		15	23015342	NIPA2
1	1202473	UBE2J2		7	886407	SUN1		15	23015346	NIPA2
1	1202541	UBE2J2		7	886410	SUN1		15	23015352	NIPA2
1	1202542	UBE2J2		7	886416	SUN1		15	23015489	NIPA2
1	1202548	UBE2J2		7	886423	SUN1		15	23015700	intergenic
1	1202560	UBE2J2		7	886439	SUN1		15	23015703	NIPA2
1	1202608	UBE2J2		7	886454	SUN1		15	23015708	intergenic
1	1204086	UBE2J2		7	886468	SUN1		15	23015731	intergenic
1	1204173	UBE2J2		7	886472	SUN1		15	23015739	intergenic
1	1204182	UBE2J2		7	886484	SUN1		15	23015742	NIPA2
1	1204186	UBE2J2		7	886485	SUN1		15	23015751	NIPA2
1	1204196	UBE2J2		7	886490	SUN1		15	23015753	intergenic
1	1204231	UBE2J2		7	886494	SUN1		15	23015797	NIPA2
1	1204256	UBE2J2		7	886499	SUN1		15	23015798	NIPA2
1	1204275	UBE2J2		7	886504	SUN1		15	23015799	NIPA2
1	1204853	UBE2J2		7	886521	SUN1		15	23017672	NIPA2
1	1204917	UBE2J2		7	886530	SUN1		15	23017712	NIPA2
1	1204933	UBE2J2		7	886531	SUN1		15	23017719	NIPA2
1	1204952	UBE2J2		7	886536	SUN1		15	23017723	NIPA2
1	1204956	UBE2J2		7	886540	SUN1		15	23017762	NIPA2
1	1204973	UBE2J2		7	886553	SUN1		15	23017771	NIPA2
1	1204978	UBE2J2		7	886557	SUN1		15	23017772	NIPA2
1	1204979	UBE2J2		7	886566	SUN1		15	23017841	NIPA2
1	1204997	UBE2J2		7	886570	SUN1		15	23017843	NIPA2
1	1205037	UBE2J2		7	886576	SUN1		15	23017847	NIPA2
1	1205039	UBE2J2		7	886591	SUN1		15	23017858	NIPA2
1	1205045	UBE2J2		7	886621	SUN1		15	23017881	intergenic
1	1205047	UBE2J2		7	888607	SUN1		15	23017899	intergenic
1	1205071	UBE2J2		7	888639	SUN1		15	23017900	intergenic
1	1205076	UBE2J2		7	888800	SUN1		15	23017910	NIPA2
1	1205081	UBE2J2		7	888805	SUN1		15	23017912	intergenic
1	1205100	UBE2J2		7	889939	uc003sje.1		15	23017918	intergenic
1	1205116	UBE2J2		7	890018	uc003sje.1		15	23018339	NIPA2
1	1205117	UBE2J2		7	890035	uc003sje.1		15	23018400	NIPA2
1	1205125	UBE2J2		7	890043	uc003sje.1		15	23018401	NIPA2
1	1207098	UBE2J2		7	890240	uc003sje.1		15	23018402	NIPA2
1	1207133	UBE2J2		7	897736	SUN1		15	23018410	NIPA2
1	1207150	UBE2J2		7	897912	SUN1		15	23018433	NIPA2
1	1207175	UBE2J2		7	897914	SUN1		15	23018442	NIPA2
1	1207189	UBE2J2		7	897927	SUN1		15	23018443	NIPA2
1	1207192	UBE2J2		7	898590	SUN1		15	23018453	NIPA2
1	1207232	UBE2J2		7	898629	SUN1		15	23018469	NIPA2
1	1207242	UBE2J2		7	898632	SUN1		15	23018475	NIPA2
1	1207271	UBE2J2		7	902547	SUN1		15	23018482	NIPA2
1	1207276	UBE2J2		7	902555	SUN1		15	23018483	NIPA2
1	1207294	UBE2J2		7	902560	SUN1		15	23018484	NIPA2
1	1207315	UBE2J2		7	902632	SUN1		15	23018485	NIPA2
1	1207422	UBE2J2		7	903929	SUN1		15	23018488	NIPA2
1	1207457	UBE2J2		7	903935	SUN1		15	23018532	NIPA2
1	1207472	UBE2J2		7	903938	SUN1		15	23018579	NIPA2
1	1207474	UBE2J2		7	903946	SUN1		15	23018669	NIPA2
1	1207490	UBE2J2		7	903960	SUN1		15	23018681	NIPA2
1	1211912	SCNN1D		7	903965	SUN1		15	23018691	NIPA2
1	1211920	SCNN1D		7	903970	SUN1		15	23018732	NIPA2
1	1211952	SCNN1D		7	903999	SUN1		15	23018741	NIPA2
1	1211988	SCNN1D		7	904003	SUN1		15	23018753	NIPA2
1	1212031	SCNN1D		7	904062	SUN1		15	23018758	NIPA2
1	1212520	SCNN1D		7	904071	SUN1		15	23018767	NIPA2
1	1212564	SCNN1D		7	904112	SUN1		15	23018800	NIPA2
1	1212594	SCNN1D		7	904405	SUN1		15	23018802	NIPA2
1	1212601	SCNN1D		7	904446	SUN1		15	23018840	NIPA2
1	1212675	SCNN1D		7	904449	SUN1		15	23018841	NIPA2
1	1212685	SCNN1D		7	904466	SUN1		15	23018860	NIPA2
1	1212776	SCNN1D		7	904500	SUN1		15	23018868	intergenic
1	1212955	SCNN1D		7	904527	SUN1		15	23018872	intergenic
1	1212956	SCNN1D		7	904531	SUN1		15	23018873	intergenic
1	1213023	SCNN1D		7	904540	SUN1		15	23018886	intergenic
1	1213033	SCNN1D		7	904862	SUN1		15	23018904	intergenic
1	1213515	SCNN1D		7	904870	SUN1		15	23018909	intergenic
1	1213533	SCNN1D		7	904884	SUN1		15	23018910	intergenic
1	1213534	SCNN1D		7	904925	SUN1		15	23018925	intergenic
1	1213556	SCNN1D		7	904983	SUN1		15	23018928	NIPA2
1	1213587	SCNN1D		7	904991	SUN1		15	23018969	NIPA2
1	1213628	SCNN1D		7	905022	SUN1		15	23019051	NIPA2
1	1213636	SCNN1D		7	905025	SUN1		15	23019055	NIPA2
1	1213642	SCNN1D		7	909277	intergenic		15	23019057	NIPA2
1	1213669	SCNN1D		7	909380	SUN1		15	23019060	NIPA2
1	1213678	SCNN1D		7	909581	SUN1		15	23019074	NIPA2
1	1213714	SCNN1D		7	909584	SUN1		15	23019075	NIPA2
1	1213934	SCNN1D		7	909645	SUN1		15	23019079	NIPA2
1	1214056	SCNN1D		7	909654	SUN1		15	23019101	NIPA2
1	1214900	SCNN1D		7	909722	SUN1		15	23019106	NIPA2
1	1214909	SCNN1D		7	909723	SUN1		15	23019111	NIPA2
1	1214912	SCNN1D		7	909728	SUN1		15	23019133	NIPA2
1	1214922	SCNN1D		7	909732	SUN1		15	23019140	NIPA2
1	1214948	SCNN1D		7	909758	SUN1		15	23019166	NIPA2
1	1214949	SCNN1D		7	909787	SUN1		15	23019188	NIPA2
1	1214964	SCNN1D		7	909792	SUN1		15	23019212	NIPA2
1	1214967	SCNN1D		7	909826	SUN1		15	23019219	NIPA2
1	1214974	SCNN1D		7	909971	SUN1		15	23019430	NIPA2
1	1214989	SCNN1D		7	909972	SUN1		15	23019431	NIPA2
1	1215056	SCNN1D		7	910007	SUN1		15	23019471	NIPA2
1	1215058	SCNN1D		7	910028	SUN1		15	23019472	NIPA2
1	1215445	SCNN1D		7	910041	SUN1		15	23019509	NIPA2
1	1215451	SCNN1D		7	910051	SUN1		15	23019512	NIPA2
1	1215452	SCNN1D		7	910062	SUN1		15	23019528	NIPA2
1	1215478	SCNN1D		7	910067	SUN1		15	23019553	NIPA2
1	1215496	SCNN1D		7	910071	SUN1		15	23019555	NIPA2
1	1215503	SCNN1D		7	910080	SUN1		15	23019565	NIPA2
1	1215540	SCNN1D		7	910103	SUN1		15	23019577	NIPA2
1	1215562	SCNN1D		7	910108	SUN1		15	23019594	NIPA2
1	1215589	SCNN1D		7	910125	SUN1		15	23019595	NIPA2
1	1215590	SCNN1D		7	910133	SUN1		15	23019615	NIPA2
1	1215636	SCNN1D		7	910138	SUN1		15	23019620	NIPA2
1	1215657	SCNN1D		7	910148	SUN1		15	23019655	NIPA2
1	1215697	SCNN1D		7	910162	SUN1		15	23019671	NIPA2
1	1215701	SCNN1D		7	910164	SUN1		15	23020759	NIPA2
1	1215723	SCNN1D		7	910172	SUN1		15	23023254	NIPA2
1	1215750	SCNN1D		7	910173	SUN1		15	23023298	NIPA2
1	1215765	SCNN1D		7	910179	SUN1		15	23023320	NIPA2
1	1215804	SCNN1D		7	910203	SUN1		15	23023323	NIPA2
1	1215837	SCNN1D		7	910210	SUN1		15	23023428	NIPA2
1	1216556	SCNN1D		7	910237	SUN1		15	23024219	NIPA2
1	1218213	SCNN1D		7	910597	SUN1		15	23024291	NIPA2
1	1218234	SCNN1D		7	910628	SUN1		15	23024302	NIPA2
1	1218262	SCNN1D		7	910654	SUN1		15	23024353	NIPA2
1	1218272	SCNN1D		7	910667	SUN1		15	23024363	NIPA2
1	1218274	SCNN1D		7	910693	SUN1		15	23024376	NIPA2
1	1218406	SCNN1D		7	910708	SUN1		15	23024381	NIPA2
1	1218823	SCNN1D		7	911065	SUN1		15	23024394	NIPA2
1	1218846	SCNN1D		7	911094	SUN1		15	23024402	NIPA2
1	1218864	SCNN1D		7	911125	SUN1		15	23024404	NIPA2
1	1218908	SCNN1D		7	911142	SUN1		15	23024407	NIPA2
1	1218923	SCNN1D		7	911154	SUN1		15	23024420	NIPA2
1	1218931	SCNN1D		7	911164	SUN1		15	23024452	NIPA2
1	1218957	SCNN1D		7	911166	SUN1		15	23024499	NIPA2
1	1218958	SCNN1D		7	911190	SUN1		15	23025200	NIPA2
1	1218967	SCNN1D		7	911191	SUN1		15	23025326	NIPA2
1	1219074	SCNN1D		7	911207	SUN1		15	23025382	NIPA2
1	1219093	SCNN1D		7	911210	SUN1		15	23025395	NIPA2
1	1220391	SCNN1D		7	911227	SUN1		15	23025404	NIPA2
1	1236342	ACAP3		7	911268	SUN1		15	23025421	NIPA2
1	1236461	ACAP3		7	911272	SUN1		15	23025424	NIPA2
1	1236536	ACAP3		7	911436	intergenic		15	23025430	NIPA2
1	1251431	CPSF3L		7	912497	SUN1		15	23025438	NIPA2
1	1251470	CPSF3L		7	912514	SUN1		15	23025439	NIPA2
1	1251479	CPSF3L		7	912603	SUN1		15	23025464	NIPA2
1	1251482	CPSF3L		7	912617	SUN1		15	23025477	NIPA2
1	1251496	CPSF3L		7	912630	SUN1		15	23025478	NIPA2
1	1251505	CPSF3L		7	912718	intergenic		15	23025486	NIPA2
1	1251522	CPSF3L		7	915641	intergenic		15	23025500	NIPA2
1	1251534	CPSF3L		7	918259	GET4		15	23025503	NIPA2
1	1251538	uc009vjy.1		7	918272	GET4		15	23025504	NIPA2
1	1251540	uc009vjy.1		7	918296	GET4		15	23025552	NIPA2
1	1251550	uc009vjy.1		7	918357	GET4		15	23025928	NIPA2
1	1251562	uc009vjy.1		7	918367	GET4		15	23025940	NIPA2
1	1251579	uc009vjy.1		7	919723	GET4		15	23025973	NIPA2
1	1251580	uc009vjy.1		7	919724	GET4		15	23025982	NIPA2
1	1251586	uc009vjy.1		7	919730	GET4		15	23026012	NIPA2
1	1251593	uc009vjy.1		7	919746	GET4		15	23026025	NIPA2
1	1251600	uc009vjy.1		7	919764	GET4		15	23026030	NIPA2
1	1251605	uc009vjy.1		7	919777	GET4		15	23026031	NIPA2
1	1251610	uc009vjy.1		7	919778	GET4		15	23026064	NIPA2
1	1251624	uc009vjy.1		7	919780	GET4		15	23026065	NIPA2
1	1251629	uc009vjy.1		7	919783	GET4		15	23026090	NIPA2
1	1251631	uc009vjy.1		7	919814	GET4		15	23026100	NIPA2
1	1251695	intergenic		7	919817	GET4		15	23026267	NIPA2
1	1251697	intergenic		7	919818	GET4		15	23026268	NIPA2
1	1251707	intergenic		7	919820	GET4		15	23026270	NIPA2
1	1251712	uc009vjy.1		7	919821	GET4		15	23026287	NIPA2
1	1251736	intergenic		7	919823	GET4		15	23026292	NIPA2
1	1251744	intergenic		7	919825	GET4		15	23026311	NIPA2
1	1251755	intergenic		7	919831	GET4		15	23026323	NIPA2
1	1251759	intergenic		7	919855	GET4		15	23026332	NIPA2
1	1251762	intergenic		7	919857	GET4		15	23026337	NIPA2
1	1251764	uc009vjy.1		7	919858	GET4		15	23026358	NIPA2
1	1251767	intergenic		7	919863	GET4		15	23026363	NIPA2
1	1251768	intergenic		7	919872	GET4		15	23026367	NIPA2
1	1251777	uc009vjy.1		7	919884	GET4		15	23026375	NIPA2
1	1251797	uc009vjy.1		7	919899	GET4		15	23026398	NIPA2
1	1251803	uc009vjy.1		7	919903	GET4		15	23026402	NIPA2
1	1251806	uc009vjy.1		7	919923	GET4		15	23026405	NIPA2
1	1251812	uc009vjy.1		7	919928	GET4		15	23026411	NIPA2
1	1251821	uc009vjy.1		7	919933	GET4		15	23026413	NIPA2
1	1251831	uc009vjy.1		7	919966	GET4		15	23026414	NIPA2
1	1251841	uc009vjy.1		7	920525	GET4		15	23026415	NIPA2
1	1251844	uc009vjy.1		7	920547	GET4		15	23026416	NIPA2
1	1251845	uc009vjy.1		7	920571	GET4		15	23026417	NIPA2
1	1251849	intergenic		7	920576	GET4		15	23026432	NIPA2
1	1251857	uc009vjy.1		7	920601	GET4		15	23026465	NIPA2
1	1251862	intergenic		7	920605	GET4		15	23026484	NIPA2
1	1251869	uc009vjy.1		7	920606	GET4		15	23026488	NIPA2
1	1251903	uc009vjy.1		7	920619	GET4		15	23026509	NIPA2
1	1251909	uc009vjy.1		7	920641	GET4		15	23026510	NIPA2
1	1251914	uc009vjy.1		7	920643	GET4		15	23026516	NIPA2
1	1251927	uc009vjy.1		7	920654	GET4		15	23026526	NIPA2
1	1251940	uc009vjy.1		7	920667	GET4		15	23026533	NIPA2
1	1252046	uc009vjy.1		7	920676	GET4		15	23026628	NIPA2
1	1252048	uc009vjy.1		7	920699	GET4		15	23028460	NIPA2
1	1252070	uc009vjy.1		7	920711	GET4		15	23028504	NIPA2
1	1252079	uc009vjy.1		7	920724	GET4		15	23028593	NIPA2
1	1252094	uc009vjy.1		7	920731	GET4		15	23028594	NIPA2
1	1252139	uc009vjy.1		7	920736	GET4		15	23028634	NIPA2
1	1252142	uc009vjy.1		7	920741	GET4		15	23028635	NIPA2
1	1252169	uc009vjy.1		7	920754	GET4		15	23028648	NIPA2
1	1252172	uc009vjy.1		7	920763	GET4		15	23028691	NIPA2
1	1252174	uc009vjy.1		7	920764	GET4		15	23029097	NIPA2
1	1252180	uc009vjy.1		7	920773	GET4		15	23029110	NIPA2
1	1252182	uc009vjy.1		7	920776	GET4		15	23029136	NIPA2
1	1252204	uc009vjy.1		7	924518	GET4		15	23029161	NIPA2
1	1252210	intergenic		7	924519	GET4		15	23029170	NIPA2
1	1252221	uc009vjy.1		7	924522	GET4		15	23029224	NIPA2
1	1252222	uc009vjy.1		7	924531	GET4		15	23029226	NIPA2
1	1252266	uc009vjy.1		7	924536	GET4		15	23029236	NIPA2
1	1252278	uc009vjy.1		7	924558	GET4		15	23029276	NIPA2
1	1252296	uc009vjy.1		7	924560	GET4		15	23029288	NIPA2
1	1252302	uc009vjy.1		7	924602	GET4		15	23029324	NIPA2
1	1252345	uc009vjy.1		7	924608	GET4		15	23029337	NIPA2
1	1252349	intergenic		7	924633	GET4		15	23029353	NIPA2
1	1252357	uc009vjy.1		7	924639	GET4		15	23029398	NIPA2
1	1252362	uc009vjy.1		7	924653	GET4		15	23029608	NIPA2
1	1252373	uc009vjy.1		7	924654	GET4		15	23029656	NIPA2
1	1252381	uc009vjy.1		7	924671	GET4		15	23029714	NIPA2
1	1252387	uc009vjy.1		7	924680	GET4		15	23029805	NIPA2
1	1252390	uc009vjy.1		7	924688	GET4		15	23029827	NIPA2
1	1252395	uc009vjy.1		7	924693	GET4		15	23029841	NIPA2
1	1252405	uc009vjy.1		7	941811	ADAP1		15	23030176	NIPA2
1	1252412	uc009vjy.1		7	952441	ADAP1		15	23030289	NIPA2
1	1252418	uc009vjy.1		7	952562	ADAP1		15	23030333	NIPA2
1	1252435	uc009vjy.1		7	952601	ADAP1		15	23030350	NIPA2
1	1252441	uc009vjy.1		7	952605	ADAP1		15	23030503	NIPA2
1	1252443	uc009vjy.1		7	952626	ADAP1		15	23030507	NIPA2
1	1252468	uc009vjy.1		7	953084	ADAP1		15	23030508	NIPA2
1	1252471	uc009vjy.1		7	953110	ADAP1		15	23030551	NIPA2
1	1252508	uc009vjy.1		7	953315	ADAP1		15	23031422	intergenic
1	1252510	uc009vjy.1		7	953327	ADAP1		15	23031442	NIPA2
1	1252511	uc009vjy.1		7	953368	ADAP1		15	23031453	intergenic
1	1252513	uc009vjy.1		7	953400	ADAP1		15	23031499	intergenic
1	1252587	uc009vjy.1		7	953450	ADAP1		15	23031511	NIPA2
1	1252605	uc009vjy.1		7	953460	ADAP1		15	23032874	NIPA2
1	1252650	uc009vjy.1		7	953472	ADAP1		15	23032886	NIPA2
1	1252652	uc009vjy.1		7	953520	ADAP1		15	23032982	NIPA2
1	1252654	intergenic		7	953533	ADAP1		15	23032992	NIPA2
1	1252662	uc009vjy.1		7	957208	ADAP1		15	23033035	NIPA2
1	1252670	intergenic		7	957840	ADAP1		15	23034831	intergenic
1	1252674	uc009vjy.1		7	957992	ADAP1		15	23034832	intergenic
1	1252680	intergenic		7	958022	ADAP1		15	23034835	intergenic
1	1252685	intergenic		7	967780	ADAP1		15	23034845	intergenic
1	1252686	intergenic		7	967786	ADAP1		15	23035144	intergenic
1	1252687	uc009vjy.1		7	968806	ADAP1		15	23035180	intergenic
1	1252691	uc009vjy.1		7	968816	ADAP1		15	23036048	intergenic
1	1252692	uc009vjy.1		7	969106	ADAP1		15	23036074	intergenic
1	1252699	intergenic		7	972366	ADAP1		15	23036097	intergenic
1	1252702	intergenic		7	972619	ADAP1		15	23036099	intergenic
1	1252720	intergenic		7	972798	ADAP1		15	23041837	intergenic
1	1252723	uc009vjy.1		7	972807	ADAP1		15	23042958	intergenic
1	1252737	uc009vjy.1		7	972824	ADAP1		15	23049883	NIPA1
1	1252742	uc009vjy.1		7	972958	ADAP1		15	23049895	NIPA1
1	1252749	uc009vjy.1		7	972966	ADAP1		15	23049942	NIPA1
1	1253229	RP5-890O3.9		7	972971	ADAP1		15	23049946	NIPA1
1	1253253	RP5-890O3.9		7	972993	ADAP1		15	23049950	NIPA1
1	1253281	CPSF3L		7	973026	ADAP1		15	23049958	NIPA1
1	1253293	CPSF3L		7	975830	ADAP1		15	23049988	NIPA1
1	1253298	CPSF3L		7	975933	ADAP1		15	23050329	NIPA1
1	1253306	CPSF3L		7	975985	ADAP1		15	23050335	NIPA1
1	1253311	CPSF3L		7	975993	ADAP1		15	23050338	NIPA1
1	1253313	CPSF3L		7	978017	ADAP1		15	23050348	NIPA1
1	1253318	CPSF3L		7	978077	ADAP1		15	23050352	NIPA1
1	1253329	CPSF3L		7	978884	ADAP1		15	23050362	NIPA1
1	1253335	CPSF3L		7	978938	ADAP1		15	23050399	NIPA1
1	1253339	intergenic		7	978952	ADAP1		15	23050400	NIPA1
1	1253342	CPSF3L		7	978953	ADAP1		15	23050415	NIPA1
1	1253343	CPSF3L		7	978970	ADAP1		15	23050416	NIPA1
1	1253351	CPSF3L		7	979032	ADAP1		15	23050494	NIPA1
1	1253352	CPSF3L		7	979034	ADAP1		15	23050495	NIPA1
1	1253354	CPSF3L		7	979037	ADAP1		15	23050503	NIPA1
1	1253357	CPSF3L		7	979192	ADAP1		15	23050511	NIPA1
1	1253361	CPSF3L		7	979208	ADAP1		15	23054287	NIPA1
1	1253365	intergenic		7	979210	ADAP1		15	23054350	NIPA1
1	1253376	CPSF3L		7	979287	ADAP1		15	23054351	NIPA1
1	1253386	CPSF3L		7	979301	ADAP1		15	23054391	NIPA1
1	1253411	CPSF3L		7	979319	ADAP1		15	23054392	NIPA1
1	1253414	CPSF3L		7	979339	ADAP1		15	23054448	NIPA1
1	1253418	CPSF3L		7	979345	ADAP1		15	23054543	NIPA1
1	1253419	CPSF3L		7	979359	ADAP1		15	23054707	NIPA1
1	1253422	CPSF3L		7	979384	ADAP1		15	23054752	NIPA1
1	1253424	CPSF3L		7	979453	ADAP1		15	23054779	NIPA1
1	1253426	CPSF3L		7	979459	ADAP1		15	23054789	NIPA1
1	1253430	CPSF3L		7	979460	ADAP1		15	23054808	NIPA1
1	1253431	CPSF3L		7	979892	ADAP1		15	23054809	NIPA1
1	1253434	CPSF3L		7	979911	ADAP1		15	23054810	NIPA1
1	1253445	CPSF3L		7	979912	ADAP1		15	23054827	NIPA1
1	1253446	CPSF3L		7	979936	ADAP1		15	23055106	NIPA1
1	1253447	CPSF3L		7	983644	ADAP1		15	23055275	NIPA1
1	1253453	CPSF3L		7	983648	ADAP1		15	23055303	NIPA1
1	1253455	CPSF3L		7	983690	ADAP1		15	23055357	NIPA1
1	1253456	CPSF3L		7	984070	ADAP1		15	23055384	NIPA1
1	1253465	CPSF3L		7	986585	ADAP1		15	23055420	NIPA1
1	1253468	CPSF3L		7	986911	ADAP1		15	23055432	NIPA1
1	1253479	CPSF3L		7	986972	ADAP1		15	23055453	NIPA1
1	1253496	CPSF3L		7	986988	ADAP1		15	23055454	NIPA1
1	1253511	intergenic		7	988395	ADAP1		15	23055468	NIPA1
1	1253514	CPSF3L		7	988400	ADAP1		15	23055520	NIPA1
1	1253517	CPSF3L		7	988418	ADAP1		15	23055521	NIPA1
1	1253522	CPSF3L		7	988429	ADAP1		15	23055689	NIPA1
1	1253523	CPSF3L		7	988470	ADAP1		15	23055755	NIPA1
1	1253524	intergenic		7	988497	ADAP1		15	23055778	NIPA1
1	1253531	CPSF3L		7	988536	ADAP1		15	23055942	NIPA1
1	1253545	CPSF3L		7	988537	ADAP1		15	23055949	NIPA1
1	1253765	CPSF3L		7	988546	ADAP1		15	23055960	NIPA1
1	1253775	CPSF3L		7	988603	ADAP1		15	23055961	NIPA1
1	1253779	CPSF3L		7	989865	ADAP1		15	23055962	NIPA1
1	1253781	CPSF3L		7	989932	ADAP1		15	23055988	NIPA1
1	1253793	CPSF3L		7	989954	ADAP1		15	23055992	NIPA1
1	1253794	CPSF3L		7	989992	ADAP1		15	23056041	NIPA1
1	1253803	CPSF3L		7	990747	intergenic		15	23056080	NIPA1
1	1253808	CPSF3L		7	990843	ADAP1		15	23056087	NIPA1
1	1253848	CPSF3L		7	990930	intergenic		15	23056139	NIPA1
1	1253867	CPSF3L		7	991209	ADAP1		15	23056156	NIPA1
1	1253869	CPSF3L		7	991210	ADAP1		15	23056315	NIPA1
1	1253878	CPSF3L		7	991284	ADAP1		15	23056330	NIPA1
1	1253890	CPSF3L		7	991285	ADAP1		15	23056348	NIPA1
1	1253891	CPSF3L		7	991296	ADAP1		15	23056363	NIPA1
1	1253914	CPSF3L		7	991309	ADAP1		15	23056377	NIPA1
1	1253917	CPSF3L		7	991364	ADAP1		15	23056428	NIPA1
1	1253927	CPSF3L		7	991370	ADAP1		15	23056436	NIPA1
1	1253930	CPSF3L		7	991483	ADAP1		15	23056438	NIPA1
1	1253931	CPSF3L		7	991488	ADAP1		15	23056448	NIPA1
1	1253944	CPSF3L		7	991530	ADAP1		15	23056459	NIPA1
1	1253951	CPSF3L		7	991535	ADAP1		15	23056476	NIPA1
1	1253956	CPSF3L		7	995267	uc010ksc.2		15	23056477	NIPA1
1	1253976	CPSF3L		7	995284	uc010ksc.2		15	23056545	NIPA1
1	1254016	RP5-890O3.9		7	995329	intergenic		15	23056607	NIPA1
1	1254026	RP5-890O3.9		7	995330	intergenic		15	23056620	NIPA1
1	1300630	intergenic		7	995339	intergenic		15	23056674	NIPA1
1	1301237	intergenic		7	996324	uc010ksc.2		15	23056699	NIPA1
1	1303259	intergenic		7	996329	uc010ksc.2		15	23056713	NIPA1
1	1311099	intergenic		7	996455	uc010ksc.2		15	23056738	NIPA1
1	1311108	intergenic		7	996467	uc010ksc.2		15	23056740	NIPA1
1	1311124	intergenic		7	996569	uc010ksc.2		15	23056750	NIPA1
1	1311153	intergenic		7	996628	uc010ksc.2		15	23056762	NIPA1
1	1311167	intergenic		7	996640	uc010ksc.2		15	23056779	NIPA1
1	1311179	intergenic		7	999468	uc010ksc.2		15	23056780	NIPA1
1	1311187	intergenic		7	999754	uc010ksc.2		15	23056799	NIPA1
1	1311200	intergenic		7	1003945	uc010ksc.2		15	23056831	NIPA1
1	1311201	intergenic		7	1005809	COX19		15	23056847	NIPA1
1	1311202	intergenic		7	1005833	COX19		15	23056855	NIPA1
1	1311210	intergenic		7	1006079	COX19		15	23057553	NIPA1
1	1311212	intergenic		7	1009728	COX19		15	23057555	NIPA1
1	1311216	intergenic		7	1009731	COX19		15	23057569	NIPA1
1	1311242	intergenic		7	1009823	COX19		15	23057573	NIPA1
1	1311243	intergenic		7	1009838	COX19		15	23057603	NIPA1
1	1311252	intergenic		7	1009915	COX19		15	23057604	NIPA1
1	1311270	intergenic		7	1009966	COX19		15	23057625	NIPA1
1	1311308	intergenic		7	1010217	COX19		15	23057650	NIPA1
1	1311313	intergenic		7	1010218	COX19		15	23057668	NIPA1
1	1311315	intergenic		7	1010244	COX19		15	23057676	NIPA1
1	1311320	intergenic		7	1010248	COX19		15	23057677	NIPA1
1	1313007	intergenic		7	1010250	COX19		15	23057695	NIPA1
1	1313827	intergenic		7	1010255	COX19		15	23058666	NIPA1
1	1313833	intergenic		7	1010344	COX19		15	23058680	NIPA1
1	1313938	intergenic		7	1010464	COX19		15	23058736	NIPA1
1	1314599	intergenic		7	1010486	COX19		15	23058746	NIPA1
1	1314616	intergenic		7	1011249	COX19		15	23060458	NIPA1
1	1314879	intergenic		7	1011251	COX19		15	23060562	NIPA1
1	1319241	intergenic		7	1011263	COX19		15	23060600	NIPA1
1	1319771	intergenic		7	1011264	COX19		15	23060671	NIPA1
1	1319781	intergenic		7	1011455	COX19		15	23063133	NIPA1
1	1319797	intergenic		7	1013061	COX19		15	23063402	NIPA1
1	1320679	intergenic		7	1013188	COX19		15	23063444	NIPA1
1	1320685	intergenic		7	1013195	COX19		15	23063510	NIPA1
1	1320813	intergenic		7	1013207	COX19		15	23063736	NIPA1
1	1324372	uc001afh.2		7	1013220	COX19		15	23063778	NIPA1
1	1324416	uc001afh.2		7	1013224	COX19		15	23063801	NIPA1
1	1330138	intergenic		7	1013225	COX19		15	23063802	NIPA1
1	1330153	intergenic		7	1013520	COX19		15	23063828	NIPA1
1	1330154	intergenic		7	1013946	COX19		15	23063858	NIPA1
1	1330155	intergenic		7	1014014	COX19		15	23063859	NIPA1
1	1330156	intergenic		7	1014019	COX19		15	23063860	NIPA1
1	1330165	intergenic		7	1014390	COX19		15	23063863	NIPA1
1	1330184	intergenic		7	1014422	COX19		15	23063867	NIPA1
1	1330381	CCNL2		7	1014432	COX19		15	23063877	NIPA1
1	1331301	CCNL2		7	1014458	COX19		15	23063936	NIPA1
1	1331314	CCNL2		7	1014469	COX19		15	23063937	NIPA1
1	1331340	CCNL2		7	1014473	COX19		15	23064124	NIPA1
1	1331365	CCNL2		7	1016005	intergenic		15	23064135	NIPA1
1	1331374	CCNL2		7	1016054	intergenic		15	23064163	NIPA1
1	1331385	CCNL2		7	1016072	intergenic		15	23064170	NIPA1
1	1331394	CCNL2		7	1016308	intergenic		15	23064298	NIPA1
1	1331421	CCNL2		7	1016313	intergenic		15	23064324	NIPA1
1	1331434	CCNL2		7	1016314	intergenic		15	23064325	NIPA1
1	1331437	CCNL2		7	1016513	intergenic		15	23064362	NIPA1
1	1331440	CCNL2		7	1016518	intergenic		15	23065017	NIPA1
1	1331447	CCNL2		7	1016519	intergenic		15	23065018	NIPA1
1	1331459	CCNL2		7	1016545	intergenic		15	23065040	NIPA1
1	1331594	CCNL2		7	1016600	intergenic		15	23065072	NIPA1
1	1331628	CCNL2		7	1017936	intergenic		15	23065080	NIPA1
1	1331715	CCNL2		7	1017951	intergenic		15	23065097	NIPA1
1	1331744	CCNL2		7	1018042	intergenic		15	23065123	NIPA1
1	1331775	CCNL2		7	1019514	intergenic		15	23065145	NIPA1
1	1331779	CCNL2		7	1019515	intergenic		15	23065155	NIPA1
1	1331785	CCNL2		7	1019528	intergenic		15	23065157	NIPA1
1	1331811	CCNL2		7	1019562	intergenic		15	23065180	NIPA1
1	1331814	CCNL2		7	1019565	intergenic		15	23065204	NIPA1
1	1331840	CCNL2		7	1019573	intergenic		15	23065518	NIPA1
1	1331849	CCNL2		7	1019584	intergenic		15	23065568	NIPA1
1	1331878	CCNL2		7	1019592	intergenic		15	23065603	NIPA1
1	1331919	CCNL2		7	1020109	intergenic		15	23065604	NIPA1
1	1331921	CCNL2		7	1020123	intergenic		15	23066938	NIPA1
1	1331988	CCNL2		7	1020420	intergenic		15	23067425	NIPA1
1	1332026	CCNL2		7	1020421	intergenic		15	23067427	NIPA1
1	1332056	CCNL2		7	1020675	intergenic		15	23067461	NIPA1
1	1332092	CCNL2		7	1020684	intergenic		15	23067493	NIPA1
1	1332097	CCNL2		7	1020687	intergenic		15	23067502	NIPA1
1	1332218	CCNL2		7	1020919	intergenic		15	23067503	NIPA1
1	1332225	CCNL2		7	1021314	intergenic		15	23067528	NIPA1
1	1332257	CCNL2		7	1021340	intergenic		15	23067534	NIPA1
1	1332293	CCNL2		7	1021561	intergenic		15	23067537	NIPA1
1	1332304	CCNL2		7	1021574	intergenic		15	23067546	NIPA1
1	1332306	CCNL2		7	1021607	intergenic		15	23067631	NIPA1
1	1332309	CCNL2		7	1021664	intergenic		15	23067645	NIPA1
1	1332322	CCNL2		7	1021668	intergenic		15	23067976	NIPA1
1	1332330	CCNL2		7	1033300	intergenic		15	23068021	NIPA1
1	1332399	CCNL2		7	1033330	intergenic		15	23068043	NIPA1
1	1332400	CCNL2		7	1033344	intergenic		15	23068088	NIPA1
1	1332469	CCNL2		7	1033879	intergenic		15	23068098	NIPA1
1	1332470	CCNL2		7	1033890	intergenic		15	23068127	NIPA1
1	1332534	CCNL2		7	1033918	intergenic		15	23068151	NIPA1
1	1332751	CCNL2		7	1033961	intergenic		15	23068152	NIPA1
1	1332767	CCNL2		7	1033967	intergenic		15	23068167	NIPA1
1	1332772	CCNL2		7	1033970	intergenic		15	23068168	NIPA1
1	1332985	CCNL2		7	1033972	intergenic		15	23068212	NIPA1
1	1332998	CCNL2		7	1033974	intergenic		15	23068679	NIPA1
1	1333007	CCNL2		7	1033975	intergenic		15	23068814	NIPA1
1	1333023	CCNL2		7	1033976	intergenic		15	23068828	NIPA1
1	1333039	CCNL2		7	1038186	C7orf50		15	23068907	NIPA1
1	1333075	CCNL2		7	1038196	C7orf50		15	23068930	NIPA1
1	1333123	CCNL2		7	1038251	C7orf50		15	23068952	NIPA1
1	1333133	CCNL2		7	1039185	C7orf50		15	23069849	NIPA1
1	1333145	CCNL2		7	1076529	C7orf50		15	23069872	NIPA1
1	1333162	CCNL2		7	1076574	C7orf50		15	23069946	NIPA1
1	1333169	CCNL2		7	1076580	C7orf50		15	23069982	NIPA1
1	1333185	CCNL2		7	1076583	C7orf50		15	23070011	NIPA1
1	1333188	CCNL2		7	1076625	C7orf50		15	23070012	NIPA1
1	1333195	CCNL2		7	1080059	AC073957.15		15	23070705	NIPA1
1	1333235	CCNL2		7	1093263	uc003sjw.2		15	23070747	NIPA1
1	1334650	intergenic		7	1108719	intergenic		15	23070775	NIPA1
1	1338106	MRPL20		7	1108773	intergenic		15	23070787	NIPA1
1	1338134	intergenic		7	1108792	intergenic		15	23070796	NIPA1
1	1338138	intergenic		7	1108805	C7orf50		15	23070797	NIPA1
1	1338166	MRPL20		7	1108836	intergenic		15	23070823	NIPA1
1	1338176	intergenic		7	1108838	intergenic		15	23070837	NIPA1
1	1338177	intergenic		7	1108845	C7orf50		15	23070929	NIPA1
1	1338183	intergenic		7	1108846	intergenic		15	23071277	NIPA1
1	1338187	intergenic		7	1108847	intergenic		15	23071279	NIPA1
1	1338191	MRPL20		7	1108855	C7orf50		15	23071285	NIPA1
1	1338193	MRPL20		7	1108862	intergenic		15	23071386	NIPA1
1	1338197	MRPL20		7	1108863	intergenic		15	23071412	NIPA1
1	1338200	MRPL20		7	1108929	C7orf50		15	23071418	NIPA1
1	1338252	MRPL20		7	1114872	AC091729.7		15	23071422	NIPA1
1	1338257	MRPL20		7	1114894	AC091729.7		15	23071434	NIPA1
1	1338264	MRPL20		7	1114895	AC091729.7		15	23071451	NIPA1
1	1338265	MRPL20		7	1114898	C7orf50		15	23071488	NIPA1
1	1338315	MRPL20		7	1114905	C7orf50		15	23071491	NIPA1
1	1338319	MRPL20		7	1114906	C7orf50		15	23071513	NIPA1
1	1338327	MRPL20		7	1114907	AC091729.7		15	23071529	NIPA1
1	1338335	MRPL20		7	1114911	AC091729.7		15	23072029	NIPA1
1	1338341	MRPL20		7	1114916	AC091729.7		15	23072039	NIPA1
1	1338350	MRPL20		7	1114917	AC091729.7		15	23072083	NIPA1
1	1338365	MRPL20		7	1114928	C7orf50		15	23072452	NIPA1
1	1338371	MRPL20		7	1114930	AC091729.7		15	23072531	NIPA1
1	1338385	MRPL20		7	1114933	AC091729.7		15	23073139	NIPA1
1	1338387	MRPL20		7	1114944	C7orf50		15	23073167	NIPA1
1	1338390	MRPL20		7	1114975	C7orf50		15	23073174	NIPA1
1	1338392	MRPL20		7	1114981	C7orf50		15	23073175	NIPA1
1	1338397	MRPL20		7	1114998	C7orf50		15	23073218	NIPA1
1	1338409	MRPL20		7	1114999	C7orf50		15	23073245	NIPA1
1	1338422	MRPL20		7	1115041	C7orf50		15	23073329	NIPA1
1	1338425	MRPL20		7	1115048	C7orf50		15	23073345	NIPA1
1	1338439	MRPL20		7	1115051	C7orf50		15	23073407	NIPA1
1	1338440	MRPL20		7	1115060	C7orf50		15	23073429	NIPA1
1	1338446	MRPL20		7	1115077	C7orf50		15	23073547	NIPA1
1	1338447	MRPL20		7	1115083	C7orf50		15	23073557	NIPA1
1	1338448	MRPL20		7	1115147	C7orf50		15	23073609	NIPA1
1	1338452	MRPL20		7	1115381	C7orf50		15	23073648	NIPA1
1	1338462	MRPL20		7	1115413	C7orf50		15	23073921	NIPA1
1	1338471	MRPL20		7	1115438	C7orf50		15	23074320	NIPA1
1	1338476	MRPL20		7	1115500	C7orf50		15	23074398	NIPA1
1	1338495	MRPL20		7	1115503	C7orf50		15	23074399	NIPA1
1	1338505	MRPL20		7	1118998	C7orf50		15	23074474	NIPA1
1	1338671	MRPL20		7	1129183	C7orf50		15	23074958	NIPA1
1	1338684	MRPL20		7	1129187	C7orf50		15	23074959	NIPA1
1	1338696	MRPL20		7	1129209	C7orf50		15	23075014	NIPA1
1	1338699	MRPL20		7	1129262	C7orf50		15	23075039	NIPA1
1	1338713	MRPL20		7	1129264	GPER		15	23075084	NIPA1
1	1338717	intergenic		7	1129275	C7orf50		15	23075363	NIPA1
1	1338720	MRPL20		7	1129286	C7orf50		15	23075365	NIPA1
1	1338724	MRPL20		7	1129532	GPER		15	23075368	NIPA1
1	1338729	MRPL20		7	1129533	GPER		15	23075464	NIPA1
1	1338735	MRPL20		7	1129597	GPER		15	23075499	NIPA1
1	1338739	MRPL20		7	1129600	GPER		15	23075506	NIPA1
1	1338745	MRPL20		7	1129608	C7orf50		15	23075935	NIPA1
1	1338752	MRPL20		7	1129613	GPER		15	23075959	NIPA1
1	1338753	intergenic		7	1133917	C7orf50		15	23076004	NIPA1
1	1338756	MRPL20		7	1143960	intergenic		15	23076496	NIPA1
1	1338762	MRPL20		7	1148628	C7orf50		15	23076512	NIPA1
1	1338784	MRPL20		7	1148734	C7orf50		15	23076529	NIPA1
1	1338791	MRPL20		7	1151193	C7orf50		15	23076530	NIPA1
1	1338794	MRPL20		7	1151218	C7orf50		15	23076575	NIPA1
1	1338797	MRPL20		7	1151262	C7orf50		15	23076581	NIPA1
1	1338804	intergenic		7	1151279	C7orf50		15	23076886	NIPA1
1	1338812	MRPL20		7	1151287	C7orf50		15	23076894	NIPA1
1	1338817	MRPL20		7	1151292	C7orf50		15	23076910	NIPA1
1	1338818	MRPL20		7	1151338	C7orf50		15	23076956	NIPA1
1	1338825	MRPL20		7	1151343	C7orf50		15	23076989	NIPA1
1	1338827	MRPL20		7	1151355	C7orf50		15	23077004	NIPA1
1	1338828	MRPL20		7	1151399	C7orf50		15	23077024	NIPA1
1	1338851	MRPL20		7	1157509	C7orf50		15	23077083	NIPA1
1	1338889	RP4-758J18.5		7	1158646	C7orf50		15	23077113	NIPA1
1	1338894	RP4-758J18.5		7	1158706	C7orf50		15	23077118	NIPA1
1	1338895	RP4-758J18.5		7	1158709	C7orf50		15	23079444	NIPA1
1	1338903	RP4-758J18.5		7	1158726	C7orf50		15	23079447	NIPA1
1	1338913	RP4-758J18.5		7	1158732	C7orf50		15	23079488	NIPA1
1	1339282	MRPL20		7	1158977	C7orf50		15	23079498	NIPA1
1	1339284	MRPL20		7	1159255	C7orf50		15	23079510	NIPA1
1	1339311	MRPL20		7	1159259	C7orf50		15	23079527	NIPA1
1	1339333	MRPL20		7	1159267	C7orf50		15	23079571	NIPA1
1	1339350	MRPL20		7	1159357	C7orf50		15	23079617	NIPA1
1	1339380	MRPL20		7	1159391	C7orf50		15	23079840	NIPA1
1	1339392	MRPL20		7	1159401	C7orf50		15	23079920	NIPA1
1	1339396	MRPL20		7	1159413	C7orf50		15	23079976	NIPA1
1	1339414	MRPL20		7	1159430	C7orf50		15	23080027	NIPA1
1	1339415	MRPL20		7	1159466	C7orf50		15	23080050	NIPA1
1	1339446	MRPL20		7	1159469	C7orf50		15	23080067	NIPA1
1	1339504	MRPL20		7	1160053	C7orf50		15	23080164	NIPA1
1	1339539	MRPL20		7	1160066	C7orf50		15	23080169	NIPA1
1	1339581	MRPL20		7	1160084	C7orf50		15	23080173	NIPA1
1	1339639	MRPL20		7	1160088	C7orf50		15	23080212	NIPA1
1	1339645	MRPL20		7	1160097	C7orf50		15	23080225	NIPA1
1	1339649	MRPL20		7	1160101	C7orf50		15	23080234	NIPA1
1	1339662	MRPL20		7	1160103	C7orf50		15	23080235	NIPA1
1	1339672	MRPL20		7	1160104	C7orf50		15	23080264	NIPA1
1	1339694	MRPL20		7	1160105	C7orf50		15	23080270	NIPA1
1	1339706	MRPL20		7	1160121	C7orf50		15	23080274	NIPA1
1	1339739	MRPL20		7	1160122	C7orf50		15	23080275	NIPA1
1	1339763	MRPL20		7	1160129	C7orf50		15	23080292	NIPA1
1	1339768	MRPL20		7	1160131	C7orf50		15	23080301	NIPA1
1	1339801	MRPL20		7	1160144	C7orf50		15	23080356	NIPA1
1	1339806	MRPL20		7	1160171	C7orf50		15	23080503	NIPA1
1	1339807	MRPL20		7	1160193	C7orf50		15	23080525	NIPA1
1	1339943	MRPL20		7	1160201	C7orf50		15	23080528	NIPA1
1	1339970	MRPL20		7	1160220	C7orf50		15	23080570	NIPA1
1	1340019	MRPL20		7	1160224	C7orf50		15	23080580	NIPA1
1	1340037	MRPL20		7	1166150	C7orf50		15	23080582	NIPA1
1	1340048	MRPL20		7	1166185	C7orf50		15	23080592	NIPA1
1	1340050	MRPL20		7	1166200	C7orf50		15	23081341	NIPA1
1	1340055	MRPL20		7	1166201	C7orf50		15	23081484	NIPA1
1	1340057	MRPL20		7	1169149	C7orf50		15	23081491	NIPA1
1	1340058	MRPL20		7	1169154	C7orf50		15	23081873	NIPA1
1	1340060	MRPL20		7	1169197	C7orf50		15	23082393	NIPA1
1	1340064	MRPL20		7	1169203	C7orf50		15	23082452	NIPA1
1	1340075	MRPL20		7	1169206	C7orf50		15	23082522	NIPA1
1	1340077	MRPL20		7	1169276	C7orf50		15	23082551	NIPA1
1	1340082	MRPL20		7	1169279	C7orf50		15	23082577	NIPA1
1	1340084	MRPL20		7	1169284	C7orf50		15	23082876	NIPA1
1	1340108	MRPL20		7	1169299	C7orf50		15	23083055	intergenic
1	1340113	MRPL20		7	1169307	C7orf50		15	23083070	intergenic
1	1340116	MRPL20		7	1169335	C7orf50		15	23083074	NIPA1
1	1340121	MRPL20		7	1170641	C7orf50		15	23083096	intergenic
1	1340135	MRPL20		7	1171967	C7orf50		15	23083115	intergenic
1	1340145	MRPL20		7	1173197	C7orf50		15	23083117	intergenic
1	1340400	MRPL20		7	1173219	C7orf50		15	23083128	NIPA1
1	1340481	uc010nyn.1		7	1173278	C7orf50		15	23083144	NIPA1
1	1340507	uc010nyn.1		7	1173505	C7orf50		15	23083170	NIPA1
1	1340546	uc010nyn.1		7	1173506	intergenic		15	23083173	NIPA1
1	1340563	uc010nyn.1		7	1173512	intergenic		15	23083180	NIPA1
1	1340564	uc010nyn.1		7	1173540	C7orf50		15	23083254	NIPA1
1	1340567	intergenic		7	1173543	intergenic		15	23083816	NIPA1
1	1340573	uc010nyn.1		7	1173546	intergenic		15	23083827	NIPA1
1	1340622	uc010nyn.1		7	1173547	intergenic		15	23083879	NIPA1
1	1340646	uc010nyn.1		7	1173571	C7orf50		15	23083882	NIPA1
1	1340701	uc010nyn.1		7	1173572	intergenic		15	23083975	NIPA1
1	1340714	uc010nyn.1		7	1173575	C7orf50		15	23083976	NIPA1
1	1340795	uc010nyn.1		7	1173581	C7orf50		15	23083995	NIPA1
1	1341402	MRPL20		7	1173582	intergenic		15	23084018	NIPA1
1	1341491	MRPL20		7	1173601	C7orf50		15	23084031	NIPA1
1	1341492	MRPL20		7	1173605	C7orf50		15	23084184	NIPA1
1	1341570	MRPL20		7	1173615	intergenic		15	23084198	NIPA1
1	1341588	MRPL20		7	1173618	C7orf50		15	23084228	NIPA1
1	1341618	MRPL20		7	1173628	intergenic		15	23084247	NIPA1
1	1341619	MRPL20		7	1173641	intergenic		15	23084276	NIPA1
1	1341667	MRPL20		7	1173650	intergenic		15	23084296	NIPA1
1	1343155	intergenic		7	1173654	C7orf50		15	23084297	NIPA1
1	1343209	intergenic		7	1173661	intergenic		15	23084581	NIPA1
1	1343233	intergenic		7	1173662	intergenic		15	23084626	NIPA1
1	1343464	intergenic		7	1173676	intergenic		15	23084646	NIPA1
1	1343466	intergenic		7	1173678	C7orf50		15	23084665	NIPA1
1	1343468	intergenic		7	1173688	intergenic		15	23084671	NIPA1
1	1343485	intergenic		7	1173691	C7orf50		15	23084678	NIPA1
1	1343488	intergenic		7	1173705	C7orf50		15	23084685	NIPA1
1	1343491	intergenic		7	1173787	C7orf50		15	23084688	NIPA1
1	1343506	intergenic		7	1173815	intergenic		15	23084714	NIPA1
1	1343597	intergenic		7	1173833	C7orf50		15	23084718	NIPA1
1	1343608	intergenic		7	1173993	C7orf50		15	23084728	NIPA1
1	1344208	intergenic		7	1174025	C7orf50		15	23084729	NIPA1
1	1344211	intergenic		7	1174030	C7orf50		15	23084733	NIPA1
1	1344235	intergenic		7	1174044	C7orf50		15	23084739	NIPA1
1	1344254	intergenic		7	1174047	C7orf50		15	23084744	NIPA1
1	1344255	intergenic		7	1174053	C7orf50		15	23084778	NIPA1
1	1344294	intergenic		7	1174088	C7orf50		15	23084822	NIPA1
1	1344296	intergenic		7	1174098	C7orf50		15	23088809	intergenic
1	1344316	intergenic		7	1174248	C7orf50		15	23088829	intergenic
1	1344423	intergenic		7	1174315	C7orf50		15	23088832	intergenic
1	1344458	intergenic		7	1174323	C7orf50		15	23088929	intergenic
1	1344462	intergenic		7	1174337	C7orf50		15	23088934	intergenic
1	1344504	intergenic		7	1174347	C7orf50		15	23088957	intergenic
1	1344520	intergenic		7	1174450	C7orf50		15	23088967	intergenic
1	1344521	intergenic		7	1175146	C7orf50		15	23095072	uc001yvf.2
1	1344523	intergenic		7	1175198	C7orf50		15	23095084	uc001yvf.2
1	1344528	intergenic		7	1175199	C7orf50		15	23095085	uc001yvf.2
1	1344649	intergenic		7	1175223	C7orf50		15	23095266	uc001yvf.2
1	1344655	intergenic		7	1175268	C7orf50		15	23095767	uc001yvf.2
1	1344670	intergenic		7	1175319	C7orf50		15	23095849	uc001yvf.2
1	1344673	intergenic		7	1177222	C7orf50		15	23095910	uc001yvf.2
1	1344729	intergenic		7	1177248	C7orf50		15	23096449	uc001yvf.2
1	1344742	intergenic		7	1177252	C7orf50		15	23096460	uc001yvf.2
1	1344749	intergenic		7	1177257	C7orf50		15	23096465	uc001yvf.2
1	1344757	intergenic		7	1177260	C7orf50		15	23096466	uc001yvf.2
1	1344758	intergenic		7	1177271	C7orf50		15	23105567	uc001yvf.2
1	1344765	intergenic		7	1177274	C7orf50		15	23105589	intergenic
1	1344768	intergenic		7	1177332	C7orf50		15	23105598	uc001yvf.2
1	1344773	intergenic		7	1177335	C7orf50		15	23106306	uc001yvf.2
1	1344790	intergenic		7	1177336	C7orf50		15	23106324	uc001yvf.2
1	1344796	intergenic		7	1177361	C7orf50		15	23106326	uc001yvf.2
1	1344863	intergenic		7	1177362	C7orf50		15	23106329	uc001yvf.2
1	1344867	intergenic		7	1177392	C7orf50		15	23106333	uc001yvf.2
1	1344879	intergenic		7	1177405	C7orf50		15	23106335	uc001yvf.2
1	1344893	intergenic		7	1177418	C7orf50		15	23106349	uc001yvf.2
1	1344903	intergenic		7	1179480	intergenic		15	23106362	uc001yvf.2
1	1344928	intergenic		7	1179699	intergenic		15	23106394	uc001yvf.2
1	1344936	intergenic		7	1179943	intergenic		15	23106439	uc001yvf.2
1	1344998	intergenic		7	1179944	intergenic		15	23106484	uc001yvf.2
1	1345000	intergenic		7	1179952	intergenic		15	23106498	uc001yvf.2
1	1345001	intergenic		7	1179966	intergenic		15	23106506	uc001yvf.2
1	1345002	intergenic		7	1179969	intergenic		15	23106528	uc001yvf.2
1	1345006	intergenic		7	1179976	intergenic		15	23106545	uc001yvf.2
1	1345012	intergenic		7	1181212	intergenic		15	23108027	uc001yvf.2
1	1345015	intergenic		7	1181219	intergenic		15	23108028	uc001yvf.2
1	1345050	intergenic		7	1181235	intergenic		15	23108088	uc001yvf.2
1	1345051	intergenic		7	1181249	intergenic		15	23114787	uc001yvf.2
1	1358955	intergenic		7	1181257	intergenic		15	23126444	intergenic
1	1358987	intergenic		7	1181263	intergenic		15	23182734	intergenic
1	1358991	intergenic		7	1181276	intergenic		15	23184633	intergenic
1	1358996	intergenic		7	1181446	intergenic		15	23184729	intergenic
1	1358997	intergenic		7	1182314	intergenic		15	23184773	intergenic
1	1358999	intergenic		7	1182316	intergenic		15	23187117	intergenic
1	1359015	intergenic		7	1182320	intergenic		15	23187163	intergenic
1	1359023	intergenic		7	1182375	intergenic		15	23187173	intergenic
1	1359028	intergenic		7	1182376	intergenic		15	23187236	intergenic
1	1359029	intergenic		7	1182484	intergenic		15	23189719	WHAMML1
1	1359032	intergenic		7	1182486	intergenic		15	23189787	WHAMML1
1	1359034	intergenic		7	1182810	intergenic		15	23189793	WHAMML1
1	1359035	intergenic		7	1182823	intergenic		15	23189803	WHAMML1
1	1359036	intergenic		7	1182832	intergenic		15	23189829	WHAMML1
1	1359041	intergenic		7	1182837	intergenic		15	23190562	WHAMML1
1	1359060	intergenic		7	1182884	intergenic		15	23190565	WHAMML1
1	1359062	intergenic		7	1182956	intergenic		15	23190566	WHAMML1
1	1359063	intergenic		7	1182959	intergenic		15	23190567	WHAMML1
1	1359099	intergenic		7	1182960	intergenic		15	23190568	WHAMML1
1	1359234	intergenic		7	1182968	intergenic		15	23190582	WHAMML1
1	1359258	intergenic		7	1182973	intergenic		15	23190583	WHAMML1
1	1359259	intergenic		7	1182985	intergenic		15	23190645	WHAMML1
1	1359282	intergenic		7	1182986	intergenic		15	23190653	WHAMML1
1	1359283	intergenic		7	1182993	intergenic		15	23190656	WHAMML1
1	1359300	intergenic		7	1183006	intergenic		15	23190661	WHAMML1
1	1359440	intergenic		7	1183011	intergenic		15	23190662	WHAMML1
1	1359508	intergenic		7	1183021	intergenic		15	23190664	WHAMML1
1	1359531	intergenic		7	1183066	intergenic		15	23190678	WHAMML1
1	1359541	intergenic		7	1184406	intergenic		15	23190680	WHAMML1
1	1359836	intergenic		7	1184467	intergenic		15	23192540	WHAMML1
1	1359857	intergenic		7	1184500	intergenic		15	23192592	WHAMML1
1	1359885	intergenic		7	1184512	intergenic		15	23192598	WHAMML1
1	1359914	intergenic		7	1184567	intergenic		15	23193310	WHAMML1
1	1359945	intergenic		7	1184616	intergenic		15	23193320	WHAMML1
1	1359954	intergenic		7	1184796	intergenic		15	23193322	WHAMML1
1	1360020	intergenic		7	1184810	intergenic		15	23193423	WHAMML1
1	1360308	intergenic		7	1184815	intergenic		15	23193658	WHAMML1
1	1360326	intergenic		7	1184820	intergenic		15	23193717	WHAMML1
1	1360380	intergenic		7	1184834	intergenic		15	23193753	WHAMML1
1	1360428	intergenic		7	1184945	intergenic		15	23193754	WHAMML1
1	1360438	intergenic		7	1184976	intergenic		15	23193765	WHAMML1
1	1360452	intergenic		7	1184981	intergenic		15	23194236	uc010ayc.2
1	1360460	intergenic		7	1184982	intergenic		15	23198026	WHAMML1
1	1360468	intergenic		7	1184994	intergenic		15	23200019	WHAMML1
1	1360711	intergenic		7	1185013	intergenic		15	23212097	intergenic
1	1360722	intergenic		7	1185014	intergenic		15	23212799	intergenic
1	1360730	intergenic		7	1185028	intergenic		15	23212824	intergenic
1	1360734	intergenic		7	1185029	intergenic		15	23212905	intergenic
1	1360737	intergenic		7	1185030	intergenic		15	23233783	intergenic
1	1360745	intergenic		7	1185059	intergenic		15	23233795	intergenic
1	1364103	AL391244.1		7	1188229	intergenic		15	23233812	intergenic
1	1364125	AL391244.1		7	1188264	intergenic		15	23244701	intergenic
1	1364126	AL391244.1		7	1188294	intergenic		15	23244721	intergenic
1	1364131	AL391244.1		7	1188304	intergenic		15	23251636	intergenic
1	1364161	AL391244.1		7	1188316	intergenic		15	23251651	intergenic
1	1364169	AL391244.1		7	1188320	intergenic		15	23251652	intergenic
1	1364172	AL391244.1		7	1188349	intergenic		15	23251658	intergenic
1	1364174	AL391244.1		7	1188440	intergenic		15	23251659	intergenic
1	1364178	AL391244.1		7	1188447	intergenic		15	23267514	GOLGA8IP
1	1364180	AL391244.1		7	1190524	intergenic		15	23267530	GOLGA8IP
1	1364183	AL391244.1		7	1190525	intergenic		15	23267531	GOLGA8IP
1	1364192	AL391244.1		7	1190530	intergenic		15	23267539	GOLGA8IP
1	1364193	AL391244.1		7	1190531	intergenic		15	23267540	GOLGA8IP
1	1364195	AL391244.1		7	1190559	intergenic		15	23267543	GOLGA8IP
1	1364201	AL391244.1		7	1190571	intergenic		15	23267546	GOLGA8IP
1	1364202	AL391244.1		7	1190576	intergenic		15	23267561	GOLGA8IP
1	1364203	AL391244.1		7	1190591	intergenic		15	23273672	intergenic
1	1364214	AL391244.1		7	1190596	intergenic		15	23291242	HERC2P2
1	1364217	AL391244.1		7	1190600	intergenic		15	23291244	HERC2P2
1	1364218	AL391244.1		7	1190620	intergenic		15	23291405	HERC2P2
1	1364219	AL391244.1		7	1190626	intergenic		15	23291406	HERC2P2
1	1364220	AL391244.1		7	1190629	intergenic		15	23291447	HERC2P2
1	1364221	AL391244.1		7	1190632	intergenic		15	23291616	HERC2P2
1	1364222	AL391244.1		7	1190635	intergenic		15	23291665	HERC2P2
1	1364229	AL391244.1		7	1190645	intergenic		15	23291697	HERC2P2
1	1364230	AL391244.1		7	1190648	intergenic		15	23296225	intergenic
1	1364233	AL391244.1		7	1190652	intergenic		15	23296228	intergenic
1	1364259	AL391244.1		7	1190661	intergenic		15	23296244	intergenic
1	1364262	AL391244.1		7	1190662	intergenic		15	23344630	HERC2P2
1	1364265	AL391244.1		7	1191295	intergenic		15	23352955	HERC2P2
1	1364269	AL391244.1		7	1191308	intergenic		15	23352996	HERC2P2
1	1364286	AL391244.1		7	1191309	intergenic		15	23353011	HERC2P2
1	1364291	AL391244.1		7	1191312	intergenic		15	23353012	HERC2P2
1	1364300	AL391244.1		7	1191338	intergenic		15	23353013	HERC2P2
1	1364301	AL391244.1		7	1191343	intergenic		15	23353057	HERC2P2
1	1364312	AL391244.1		7	1191348	intergenic		15	23353063	HERC2P2
1	1364314	AL391244.1		7	1191376	intergenic		15	23358485	HERC2P2
1	1364329	AL391244.1		7	1192945	ZFAND2A		15	23358678	HERC2P2
1	1364330	AL391244.1		7	1192951	ZFAND2A		15	23358722	HERC2P2
1	1364335	AL391244.1		7	1192952	ZFAND2A		15	23361051	HERC2P2
1	1364350	AL391244.1		7	1192969	ZFAND2A		15	23361052	HERC2P2
1	1364362	AL391244.1		7	1192976	ZFAND2A		15	23366080	HERC2P2
1	1364364	AL391244.1		7	1192986	ZFAND2A		15	23366131	HERC2P2
1	1364368	AL391244.1		7	1192998	ZFAND2A		15	23366147	HERC2P2
1	1364381	AL391244.1		7	1193018	ZFAND2A		15	23366167	HERC2P2
1	1364383	AL391244.1		7	1193044	ZFAND2A		15	23366169	HERC2P2
1	1364384	AL391244.1		7	1193047	ZFAND2A		15	23366172	HERC2P2
1	1364385	AL391244.1		7	1193048	ZFAND2A		15	23366178	HERC2P2
1	1364386	AL391244.1		7	1193049	ZFAND2A		15	23366250	HERC2P2
1	1364387	AL391244.1		7	1193054	ZFAND2A		15	23366251	HERC2P2
1	1364388	AL391244.1		7	1193068	ZFAND2A		15	23366254	HERC2P2
1	1364389	AL391244.1		7	1193075	ZFAND2A		15	23366255	HERC2P2
1	1364390	AL391244.1		7	1193076	ZFAND2A		15	23366261	HERC2P2
1	1364391	AL391244.1		7	1193084	ZFAND2A		15	23366608	HERC2P2
1	1364392	AL391244.1		7	1193104	ZFAND2A		15	23366625	HERC2P2
1	1364393	AL391244.1		7	1193115	ZFAND2A		15	23366638	HERC2P2
1	1364394	AL391244.1		7	1193128	ZFAND2A		15	23367702	HERC2P2
1	1364396	AL391244.1		7	1193129	ZFAND2A		15	23368513	HERC2P2
1	1364397	AL391244.1		7	1193142	ZFAND2A		15	23372747	HERC2P2
1	1364398	AL391244.1		7	1193336	ZFAND2A		15	23372851	HERC2P2
1	1364399	AL391244.1		7	1193337	ZFAND2A		15	23372889	HERC2P2
1	1364402	AL391244.1		7	1193360	ZFAND2A		15	23373489	HERC2P2
1	1364426	AL391244.1		7	1193364	ZFAND2A		15	23373581	HERC2P2
1	1364429	AL391244.1		7	1193401	ZFAND2A		15	23373585	HERC2P2
1	1364434	AL391244.1		7	1193446	ZFAND2A		15	23373617	HERC2P2
1	1364438	AL391244.1		7	1193451	ZFAND2A		15	23373632	HERC2P2
1	1364445	AL391244.1		7	1193460	ZFAND2A		15	23373635	HERC2P2
1	1364451	AL391244.1		7	1193463	ZFAND2A		15	23373707	HERC2P2
1	1364455	AL391244.1		7	1193470	ZFAND2A		15	23373708	HERC2P2
1	1364458	AL391244.1		7	1193473	ZFAND2A		15	23373896	HERC2P2
1	1364469	AL391244.1		7	1193496	ZFAND2A		15	23376094	HERC2P2
1	1364470	AL391244.1		7	1193525	ZFAND2A		15	23376938	HERC2P2
1	1364474	AL391244.1		7	1193530	ZFAND2A		15	23376942	HERC2P2
1	1364477	AL391244.1		7	1193531	ZFAND2A		15	23376947	HERC2P2
1	1364481	AL391244.1		7	1193539	ZFAND2A		15	23376980	HERC2P2
1	1364490	AL391244.1		7	1193570	ZFAND2A		15	23612226	intergenic
1	1364528	AL391244.1		7	1193577	ZFAND2A		15	23612231	intergenic
1	1364529	AL391244.1		7	1194521	ZFAND2A		15	23612232	intergenic
1	1364532	AL391244.1		7	1194574	ZFAND2A		15	23612233	intergenic
1	1364538	AL391244.1		7	1194582	ZFAND2A		15	23612238	intergenic
1	1364545	AL391244.1		7	1194614	ZFAND2A		15	23612245	intergenic
1	1364563	AL391244.1		7	1194632	ZFAND2A		15	23612254	intergenic
1	1364564	AL391244.1		7	1194642	ZFAND2A		15	23612263	intergenic
1	1364565	AL391244.1		7	1194667	ZFAND2A		15	23612267	intergenic
1	1364572	AL391244.1		7	1194671	ZFAND2A		15	23612268	intergenic
1	1364574	AL391244.1		7	1194672	ZFAND2A		15	23612285	intergenic
1	1364578	AL391244.1		7	1194691	ZFAND2A		15	23635331	intergenic
1	1364581	AL391244.1		7	1194753	ZFAND2A		15	23651842	intergenic
1	1364589	AL391244.1		7	1194757	ZFAND2A		15	23651843	intergenic
1	1364607	AL391244.1		7	1200518	uc003skf.1		15	23655405	intergenic
1	1364613	AL391244.1		7	1200532	uc003skf.1		15	23658465	intergenic
1	1364617	AL391244.1		7	1200596	uc003skf.1		15	23658954	intergenic
1	1364621	AL391244.1		7	1200597	uc003skf.1		15	23659345	intergenic
1	1364628	RP4-758J18.9		7	1200605	uc003skf.1		15	23659349	intergenic
1	1364630	AL391244.1		7	1201084	uc003skf.1		15	23659444	intergenic
1	1364636	AL391244.1		7	1201105	uc003skf.1		15	23659449	intergenic
1	1364637	AL391244.1		7	1201163	uc003skf.1		15	23663578	intergenic
1	1364644	RP4-758J18.9		7	1201260	uc003skf.1		15	23687951	uc001ywg.1
1	1364645	RP4-758J18.9		7	1201793	uc003skf.1		15	23776931	intergenic
1	1364646	RP4-758J18.9		7	1201853	intergenic		15	23789068	intergenic
1	1364648	AL391244.1		7	1201926	intergenic		15	23789107	intergenic
1	1364649	AL391244.1		7	1201927	intergenic		15	23816764	uc010ayi.1
1	1364665	RP4-758J18.9		7	1202282	uc003skf.1		15	23816768	uc010ayi.1
1	1364669	AL391244.1		7	1202301	intergenic		15	23818366	uc010ayi.1
1	1364695	RP4-758J18.9		7	1202316	intergenic		15	23818423	uc010ayi.1
1	1364706	RP4-758J18.9		7	1202322	intergenic		15	23818432	uc010ayi.1
1	1364711	AL391244.1		7	1202323	intergenic		15	23818496	uc010ayi.1
1	1364714	RP4-758J18.9		7	1202326	uc003skf.1		15	23818506	uc010ayi.1
1	1364723	AL391244.1		7	1202328	intergenic		15	23818507	uc010ayi.1
1	1364740	AL391244.1		7	1202331	intergenic		15	23818510	uc010ayi.1
1	1365130	AL391244.1		7	1202343	uc003skf.1		15	23818519	uc010ayi.1
1	1365265	AL391244.1		7	1202347	intergenic		15	23818533	uc010ayi.1
1	1365291	AL391244.1		7	1202354	intergenic		15	23818809	uc010ayi.1
1	1365296	AL391244.1		7	1202355	uc003skf.1		15	23818814	uc010ayi.1
1	1365309	RP4-758J18.9		7	1202361	uc003skf.1		15	23818827	uc010ayi.1
1	1365310	AL391244.1		7	1202386	intergenic		15	23825381	uc001ywi.2
1	1365320	AL391244.1		7	1202429	uc003skf.1		15	23825382	uc001ywi.2
1	1365338	RP4-758J18.9		7	1202482	uc003skf.1		15	23826045	uc001ywi.2
1	1365340	AL391244.1		7	1203130	uc003skf.1		15	23827212	uc001ywi.2
1	1365341	AL391244.1		7	1203163	intergenic		15	23827243	uc001ywi.2
1	1365343	RP4-758J18.9		7	1203237	intergenic		15	23827253	uc001ywi.2
1	1365345	AL391244.1		7	1203238	intergenic		15	23827261	uc001ywi.2
1	1365352	RP4-758J18.9		7	1203286	intergenic		15	23827305	uc001ywi.2
1	1365356	RP4-758J18.9		7	1203347	intergenic		15	23827357	uc001ywi.2
1	1365358	AL391244.1		7	1203361	intergenic		15	23827403	uc001ywi.2
1	1365366	AL391244.1		7	1203372	intergenic		15	23827409	uc001ywi.2
1	1365367	AL391244.1		7	1203524	intergenic		15	23827477	uc001ywi.2
1	1365370	AL391244.1		7	1203528	intergenic		15	23828074	uc001ywi.2
1	1365377	AL391244.1		7	1203529	intergenic		15	23828076	uc001ywi.2
1	1365380	AL391244.1		7	1205135	uc003skf.1		15	23836906	uc001ywi.2
1	1365382	AL391244.1		7	1205145	uc003skf.1		15	23836947	intergenic
1	1365387	AL391244.1		7	1205149	intergenic		15	23836967	intergenic
1	1365390	AL391244.1		7	1205153	uc003skf.1		15	23836968	uc001ywi.2
1	1365395	AL391244.1		7	1205200	uc003skf.1		15	23836986	intergenic
1	1365399	AL391244.1		7	1205221	intergenic		15	23836987	intergenic
1	1365402	RP4-758J18.9		7	1205248	intergenic		15	23836995	intergenic
1	1365403	AL391244.1		7	1205249	uc003skf.1		15	23837001	intergenic
1	1365404	AL391244.1		7	1205258	uc003skf.1		15	23837014	intergenic
1	1365409	AL391244.1		7	1205260	uc003skf.1		15	23838143	uc001ywi.2
1	1365414	RP4-758J18.9		7	1205262	uc003skf.1		15	23838147	uc001ywi.2
1	1365421	AL391244.1		7	1205263	uc003skf.1		15	23838227	uc001ywi.2
1	1365435	AL391244.1		7	1205266	uc003skf.1		15	23838240	uc001ywi.2
1	1365436	RP4-758J18.9		7	1205269	intergenic		15	23838241	uc001ywi.2
1	1365438	AL391244.1		7	1205291	intergenic		15	23840711	uc001ywi.2
1	1365441	RP4-758J18.9		7	1205292	uc003skf.1		15	23840712	uc001ywi.2
1	1365447	AL391244.1		7	1205301	intergenic		15	23840714	uc001ywi.2
1	1365460	AL391244.1		7	1205306	uc003skf.1		15	23840818	uc001ywi.2
1	1365466	AL391244.1		7	1205309	uc003skf.1		15	23840883	uc001ywi.2
1	1365470	AL391244.1		7	1205356	intergenic		15	23842727	uc001ywi.2
1	1365473	AL391244.1		7	1205777	intergenic		15	23842766	uc001ywi.2
1	1365476	AL391244.1		7	1205795	intergenic		15	23842772	uc001ywi.2
1	1365477	AL391244.1		7	1205797	intergenic		15	23842838	uc001ywi.2
1	1365490	AL391244.1		7	1205805	intergenic		15	23842870	uc001ywi.2
1	1365499	AL391244.1		7	1205813	intergenic		15	23842919	uc001ywi.2
1	1365500	AL391244.1		7	1205825	intergenic		15	23845835	uc001ywi.2
1	1365512	AL391244.1		7	1205833	intergenic		15	23849368	uc001ywi.2
1	1365518	AL391244.1		7	1205838	intergenic		15	23849369	uc001ywi.2
1	1365521	AL391244.1		7	1205861	intergenic		15	23849423	uc001ywi.2
1	1381108	intergenic		7	1205870	intergenic		15	23849431	uc001ywi.2
1	1381269	intergenic		7	1205879	intergenic		15	23849463	uc001ywi.2
1	1381301	intergenic		7	1205881	intergenic		15	23849531	uc001ywi.2
1	1381319	intergenic		7	1205965	intergenic		15	23849874	uc001ywi.2
1	1381635	intergenic		7	1205982	intergenic		15	23849982	uc001ywi.2
1	1381645	intergenic		7	1206005	intergenic		15	23851213	uc001ywi.2
1	1381665	intergenic		7	1206417	intergenic		15	23851269	uc001ywi.2
1	1381669	intergenic		7	1206505	intergenic		15	23851281	uc001ywi.2
1	1381691	intergenic		7	1207023	intergenic		15	23856457	uc001ywi.2
1	1381701	intergenic		7	1207106	intergenic		15	23911510	intergenic
1	1381736	intergenic		7	1207109	intergenic		15	23911647	intergenic
1	1381753	intergenic		7	1207167	intergenic		15	23911648	intergenic
1	1381759	intergenic		7	1207176	intergenic		15	23911657	intergenic
1	1381840	intergenic		7	1207355	intergenic		15	23954768	intergenic
1	1381892	intergenic		7	1207674	intergenic		15	23954770	intergenic
1	1382135	intergenic		7	1207684	intergenic		15	23954930	intergenic
1	1382147	intergenic		7	1207753	intergenic		15	23954937	intergenic
1	1382745	intergenic		7	1207796	intergenic		15	23956601	intergenic
1	1382848	intergenic		7	1207835	intergenic		15	23956662	intergenic
1	1382851	intergenic		7	1208537	intergenic		15	23956674	intergenic
1	1382904	intergenic		7	1208540	intergenic		15	23956727	intergenic
1	1382967	intergenic		7	1208563	intergenic		15	23957236	intergenic
1	1382970	intergenic		7	1208736	intergenic		15	24013914	intergenic
1	1383736	intergenic		7	1209386	intergenic		15	24013917	intergenic
1	1383743	intergenic		7	1209396	intergenic		15	24134073	intergenic
1	1383818	intergenic		7	1209402	intergenic		15	24134087	intergenic
1	1383866	intergenic		7	1210226	intergenic		15	24134093	intergenic
1	1384178	intergenic		7	1210233	intergenic		15	24134099	intergenic
1	1384215	intergenic		7	1210383	intergenic		15	24134104	intergenic
1	1384255	intergenic		7	1213399	intergenic		15	24134106	intergenic
1	1384260	intergenic		7	1213414	intergenic		15	24134115	intergenic
1	1384285	intergenic		7	1213443	intergenic		15	24139781	intergenic
1	1384301	intergenic		7	1213476	intergenic		15	24139817	intergenic
1	1384305	intergenic		7	1239372	intergenic		15	24162741	intergenic
1	1384346	intergenic		7	1239376	intergenic		15	24162746	intergenic
1	1385381	ATAD3C		7	1239423	intergenic		15	24163168	intergenic
1	1385453	ATAD3C		7	1239426	intergenic		15	24165009	intergenic
1	1385454	ATAD3C		7	1239429	intergenic		15	24165037	intergenic
1	1385470	ATAD3C		7	1239430	intergenic		15	24167825	intergenic
1	1385520	ATAD3C		7	1239431	intergenic		15	24183060	intergenic
1	1385521	ATAD3C		7	1239450	intergenic		15	24192412	intergenic
1	1385540	ATAD3C		7	1239453	intergenic		15	24193817	intergenic
1	1385543	ATAD3C		7	1239486	intergenic		15	24193819	intergenic
1	1385544	ATAD3C		7	1242844	intergenic		15	24193827	intergenic
1	1385545	ATAD3C		7	1242851	intergenic		15	24193835	intergenic
1	1385549	ATAD3C		7	1355353	intergenic		15	24194020	intergenic
1	1385554	ATAD3C		7	1355371	intergenic		15	24218674	intergenic
1	1385558	ATAD3C		7	1378518	intergenic		15	24226602	intergenic
1	1385584	ATAD3C		7	1413826	intergenic		15	24226688	intergenic
1	1385590	ATAD3C		7	1413937	intergenic		15	24226696	intergenic
1	1385594	ATAD3C		7	1476017	MICALL2		15	24226698	intergenic
1	1385601	ATAD3C		7	1489084	uc003skl.1		15	24226712	intergenic
1	1385620	ATAD3C		7	1491133	uc003skl.1		15	24226716	intergenic
1	1385625	ATAD3C		7	1504703	intergenic		15	24233423	intergenic
1	1385626	ATAD3C		7	1544592	intergenic		15	24233459	intergenic
1	1385637	ATAD3C		7	1544605	intergenic		15	24233462	intergenic
1	1385649	ATAD3C		7	1544617	intergenic		15	24233475	intergenic
1	1385650	ATAD3C		7	1544624	intergenic		15	24233476	intergenic
1	1385660	ATAD3C		7	1544625	INTS1		15	24233501	intergenic
1	1385687	ATAD3C		7	1544626	INTS1		15	24233516	intergenic
1	1385688	ATAD3C		7	1544762	INTS1		15	24233524	intergenic
1	1386668	ATAD3C		7	1544763	INTS1		15	24317921	intergenic
1	1386676	ATAD3C		7	1544883	intergenic		15	24378007	intergenic
1	1386941	ATAD3C		7	1544884	intergenic		15	24389842	intergenic
1	1389243	ATAD3C		7	1544892	intergenic		15	24443333	intergenic
1	1393277	ATAD3C		7	1544910	intergenic		15	24443343	intergenic
1	1393874	ATAD3C		7	1544949	intergenic		15	24551710	intergenic
1	1396648	ATAD3C		7	1544966	INTS1		15	24567028	intergenic
1	1399351	ATAD3C		7	1544987	INTS1		15	24570374	intergenic
1	1399352	ATAD3C		7	1545009	INTS1		15	24573744	intergenic
1	1399370	ATAD3C		7	1545036	INTS1		15	24573766	intergenic
1	1399378	ATAD3C		7	1545044	INTS1		15	24573791	intergenic
1	1399419	ATAD3C		7	1545067	INTS1		15	24621415	intergenic
1	1399422	ATAD3C		7	1545075	INTS1		15	24742411	intergenic
1	1399428	ATAD3C		7	1545079	INTS1		15	24742463	intergenic
1	1399458	ATAD3C		7	1545081	INTS1		15	24742487	intergenic
1	1399476	ATAD3C		7	1545125	INTS1		15	24781204	uc001ywm.2
1	1399496	ATAD3C		7	1545141	INTS1		15	24781230	uc001ywm.2
1	1399539	ATAD3C		7	1545158	INTS1		15	24781244	uc001ywm.2
1	1399563	ATAD3C		7	1545168	INTS1		15	24781245	uc001ywm.2
1	1399587	ATAD3C		7	1545171	INTS1		15	24781247	uc001ywm.2
1	1399913	ATAD3C		7	1545201	INTS1		15	24781253	uc001ywm.2
1	1399995	ATAD3C		7	1545209	INTS1		15	24781287	uc001ywm.2
1	1400004	ATAD3C		7	1545216	intergenic		15	24781309	uc001ywm.2
1	1400030	ATAD3C		7	1545250	INTS1		15	24781316	uc001ywm.2
1	1400040	ATAD3C		7	1545260	INTS1		15	24781378	uc001ywm.2
1	1400044	ATAD3C		7	1547539	intergenic		15	24781389	uc001ywm.2
1	1400063	ATAD3C		7	1553775	intergenic		15	24785661	uc001ywm.2
1	1400066	ATAD3C		7	1553781	intergenic		15	24792153	uc001ywm.2
1	1400072	ATAD3C		7	1553782	intergenic		15	24793912	uc001ywm.2
1	1400285	ATAD3C		7	1556747	intergenic		15	24815343	PWRN1
1	1400446	ATAD3C		7	1560814	intergenic		15	24858589	intergenic
1	1400449	ATAD3C		7	1574557	MAFK		15	24985670	intergenic
1	1400463	ATAD3C		7	1574564	MAFK		15	25002468	intergenic
1	1400466	ATAD3C		7	1574583	MAFK		15	25002482	intergenic
1	1400495	ATAD3C		7	1574593	MAFK		15	25002507	intergenic
1	1400518	ATAD3C		7	1574598	MAFK		15	25021620	intergenic
1	1400694	ATAD3C		7	1574612	MAFK		15	25021954	intergenic
1	1400808	ATAD3C		7	1574635	MAFK		15	25060397	intergenic
1	1400840	ATAD3C		7	1574641	MAFK		15	25060416	intergenic
1	1400850	ATAD3C		7	1574642	MAFK		15	25060432	intergenic
1	1400860	ATAD3C		7	1574645	MAFK		15	25060433	intergenic
1	1401467	ATAD3C		7	1574646	MAFK		15	25060776	intergenic
1	1401519	ATAD3C		7	1574654	MAFK		15	25062815	intergenic
1	1404408	ATAD3C		7	1574741	MAFK		15	25062823	intergenic
1	1404409	ATAD3C		7	1574758	MAFK		15	25062824	intergenic
1	1404498	ATAD3C		7	1574767	MAFK		15	25062900	intergenic
1	1404507	ATAD3C		7	1574778	MAFK		15	25062956	intergenic
1	1404519	ATAD3C		7	1574822	MAFK		15	25062957	intergenic
1	1404536	ATAD3C		7	1574829	MAFK		15	25062966	intergenic
1	1404581	ATAD3C		7	1575018	intergenic		15	25062970	intergenic
1	1404595	ATAD3C		7	1575029	MAFK		15	25062998	intergenic
1	1404646	ATAD3C		7	1575034	intergenic		15	25063018	intergenic
1	1404671	ATAD3C		7	1575036	MAFK		15	25063027	intergenic
1	1404673	ATAD3C		7	1575046	intergenic		15	25063029	intergenic
1	1404674	ATAD3C		7	1575048	intergenic		15	25065725	intergenic
1	1404676	ATAD3C		7	1575056	intergenic		15	25065740	intergenic
1	1404678	ATAD3C		7	1575062	MAFK		15	25065774	intergenic
1	1404683	ATAD3C		7	1575071	MAFK		15	25065775	intergenic
1	1404684	ATAD3C		7	1575084	MAFK		15	25065780	intergenic
1	1404764	ATAD3C		7	1575090	MAFK		15	25065788	intergenic
1	1404990	ATAD3C		7	1575100	MAFK		15	25065905	intergenic
1	1404991	ATAD3C		7	1575105	MAFK		15	25065907	intergenic
1	1404994	ATAD3C		7	1575107	MAFK		15	25065974	intergenic
1	1405030	ATAD3C		7	1575176	MAFK		15	25066129	intergenic
1	1405117	ATAD3C		7	1575193	MAFK		15	25077998	SNRPN
1	1405620	intergenic		7	1575197	MAFK		15	25077999	SNRPN
1	1405630	intergenic		7	1575231	MAFK		15	25078105	SNRPN
1	1408464	ATAD3B		7	1575246	MAFK		15	25078109	SNRPN
1	1408575	ATAD3B		7	1575251	MAFK		15	25079670	SNRPN
1	1412022	ATAD3B		7	1575256	MAFK		15	25079716	SNRPN
1	1412490	ATAD3B		7	1575439	MAFK		15	25079732	SNRPN
1	1412494	ATAD3B		7	1591318	intergenic		15	25079745	SNRPN
1	1412515	ATAD3B		7	1591453	intergenic		15	25079768	SNRPN
1	1413323	ATAD3B		7	1591848	intergenic		15	25079847	SNRPN
1	1418213	uc001afw.2		7	1591849	intergenic		15	25081688	SNRPN
1	1418236	uc001afw.2		7	1591876	intergenic		15	25082923	SNRPN
1	1418275	uc001afw.2		7	1591888	intergenic		15	25082933	SNRPN
1	1418287	uc001afw.2		7	1592527	TMEM184A		15	25083132	SNRPN
1	1418389	uc001afw.2		7	1596383	intergenic		15	25085249	SNRPN
1	1418403	uc001afw.2		7	1596397	intergenic		15	25085250	SNRPN
1	1418411	uc001afw.2		7	1596476	intergenic		15	25085347	SNRPN
1	1418420	uc001afw.2		7	1609318	PSMG3		15	25086033	SNRPN
1	1418442	ATAD3B		7	1613540	KIAA1908		15	25086069	SNRPN
1	1418452	ATAD3B		7	1616310	KIAA1908		15	25086260	SNRPN
1	1418455	ATAD3B		7	1616313	KIAA1908		15	25088855	SNRPN
1	1418458	ATAD3B		7	1616336	KIAA1908		15	25089040	SNRPN
1	1418485	ATAD3B		7	1616399	KIAA1908		15	25089041	SNRPN
1	1418488	uc001afw.2		7	1616411	KIAA1908		15	25091085	SNRPN
1	1418494	uc001afw.2		7	1616412	KIAA1908		15	25092532	SNRPN
1	1418519	uc001afw.2		7	1618972	KIAA1908		15	25097815	SNRPN
1	1418530	uc001afw.2		7	1618984	KIAA1908		15	25103817	SNRPN
1	1418532	uc001afw.2		7	1618991	KIAA1908		15	25103868	SNRPN
1	1418533	uc001afw.2		7	1618997	KIAA1908		15	25103935	SNRPN
1	1418536	uc001afw.2		7	1618998	KIAA1908		15	25109628	intergenic
1	1418562	uc001afw.2		7	1619001	KIAA1908		15	25109765	SNRPN
1	1418563	uc001afw.2		7	1619002	KIAA1908		15	25111612	SNRPN
1	1418581	uc001afw.2		7	1620874	KIAA1908		15	25114064	SNRPN
1	1418596	uc001afw.2		7	1620902	KIAA1908		15	25114093	SNRPN
1	1418617	uc001afw.2		7	1620926	KIAA1908		15	25114102	SNRPN
1	1418620	uc001afw.2		7	1621028	KIAA1908		15	25114177	SNRPN
1	1418646	uc001afw.2		7	1621048	KIAA1908		15	25114231	SNRPN
1	1418670	uc001afw.2		7	1621061	KIAA1908		15	25116051	SNRPN
1	1418671	uc001afw.2		7	1621313	KIAA1908		15	25117514	SNRPN
1	1418676	uc001afw.2		7	1621330	KIAA1908		15	25117773	SNRPN
1	1418685	uc001afw.2		7	1621356	KIAA1908		15	25117933	SNRPN
1	1418687	uc001afw.2		7	1621362	KIAA1908		15	25117941	SNRPN
1	1418688	uc001afw.2		7	1621370	KIAA1908		15	25117942	SNRPN
1	1418689	uc001afw.2		7	1621400	KIAA1908		15	25117947	SNRPN
1	1418695	uc001afw.2		7	1621432	KIAA1908		15	25121014	SNRPN
1	1418700	uc001afw.2		7	1622059	KIAA1908		15	25121019	SNRPN
1	1418726	uc001afw.2		7	1622088	KIAA1908		15	25121030	SNRPN
1	1418727	uc001afw.2		7	1623163	KIAA1908		15	25121041	SNRPN
1	1418757	uc001afw.2		7	1623281	KIAA1908		15	25121060	SNRPN
1	1418788	uc001afw.2		7	1623283	KIAA1908		15	25121062	SNRPN
1	1418798	uc001afw.2		7	1623567	KIAA1908		15	25121070	SNRPN
1	1418826	uc001afw.2		7	1623593	KIAA1908		15	25121072	SNRPN
1	1418897	ATAD3B		7	1623596	KIAA1908		15	25121532	SNRPN
1	1418905	ATAD3B		7	1623606	KIAA1908		15	25124473	SNRPN
1	1418913	ATAD3B		7	1623740	KIAA1908		15	25125946	SNRPN
1	1418918	ATAD3B		7	1623765	KIAA1908		15	25126059	SNRPN
1	1418919	ATAD3B		7	1623778	KIAA1908		15	25126471	SNRPN
1	1418932	ATAD3B		7	1623780	KIAA1908		15	25126557	SNRPN
1	1418942	ATAD3B		7	1623805	KIAA1908		15	25126620	SNRPN
1	1418945	ATAD3B		7	1623816	KIAA1908		15	25129203	SNRPN
1	1418966	ATAD3B		7	1623825	KIAA1908		15	25132424	SNRPN
1	1418968	ATAD3B		7	1623918	KIAA1908		15	25132434	SNRPN
1	1418976	ATAD3B		7	1645035	intergenic		15	25132556	SNRPN
1	1418977	ATAD3B		7	1645036	intergenic		15	25132689	SNRPN
1	1418981	ATAD3B		7	1645057	intergenic		15	25133395	SNRPN
1	1418987	ATAD3B		7	1652095	intergenic		15	25133418	SNRPN
1	1418990	ATAD3B		7	1652552	intergenic		15	25133445	SNRPN
1	1418991	ATAD3B		7	1652562	intergenic		15	25133452	SNRPN
1	1418992	ATAD3B		7	1652574	intergenic		15	25135106	SNRPN
1	1418993	ATAD3B		7	1652593	intergenic		15	25135172	SNRPN
1	1418994	ATAD3B		7	1652970	intergenic		15	25135840	SNRPN
1	1418996	ATAD3B		7	1653143	intergenic		15	25136081	SNRPN
1	1418999	ATAD3B		7	1655803	TFAMP1		15	25136094	SNRPN
1	1419001	ATAD3B		7	1655822	TFAMP1		15	25136151	SNRPN
1	1419034	ATAD3B		7	1657179	intergenic		15	25136187	SNRPN
1	1419060	ATAD3B		7	1657186	intergenic		15	25136207	SNRPN
1	1419066	ATAD3B		7	1657211	intergenic		15	25136238	SNRPN
1	1419070	ATAD3B		7	1661559	intergenic		15	25136293	SNRPN
1	1419138	ATAD3B		7	1661578	intergenic		15	25136714	SNRPN
1	1419366	ATAD3B		7	1661592	intergenic		15	25136768	SNRPN
1	1419611	ATAD3B		7	1661593	intergenic		15	25136828	SNRPN
1	1419616	ATAD3B		7	1661596	intergenic		15	25136859	SNRPN
1	1419625	ATAD3B		7	1661597	intergenic		15	25136865	SNRPN
1	1419631	ATAD3B		7	1661622	intergenic		15	25137805	SNRPN
1	1419635	ATAD3B		7	1661623	intergenic		15	25137828	SNRPN
1	1419641	ATAD3B		7	1661628	intergenic		15	25138209	SNRPN
1	1419662	ATAD3B		7	1661897	intergenic		15	25138217	SNRPN
1	1419665	ATAD3B		7	1662764	intergenic		15	25138236	SNRPN
1	1419678	ATAD3B		7	1662770	intergenic		15	25138320	SNRPN
1	1419690	ATAD3B		7	1664296	intergenic		15	25138578	SNRPN
1	1419700	ATAD3B		7	1664305	intergenic		15	25138644	SNRPN
1	1419702	ATAD3B		7	1665797	intergenic		15	25138728	SNRPN
1	1419726	ATAD3B		7	1669801	intergenic		15	25139547	SNRPN
1	1419727	ATAD3B		7	1678612	intergenic		15	25139572	SNRPN
1	1419737	ATAD3B		7	1678628	intergenic		15	25141698	SNRPN
1	1419743	ATAD3B		7	1678637	intergenic		15	25141718	SNRPN
1	1419746	ATAD3B		7	1678649	intergenic		15	25141740	SNRPN
1	1419748	ATAD3B		7	1678666	intergenic		15	25142043	SNRPN
1	1419750	ATAD3B		7	1736238	intergenic		15	25142044	SNRPN
1	1419752	ATAD3B		7	1762718	intergenic		15	25142074	SNRPN
1	1419768	ATAD3B		7	1762747	intergenic		15	25142120	SNRPN
1	1419773	ATAD3B		7	1772546	intergenic		15	25142121	SNRPN
1	1419775	ATAD3B		7	1778188	ELFN1		15	25142144	SNRPN
1	1419821	ATAD3B		7	1799595	intergenic		15	25142163	SNRPN
1	1419822	ATAD3B		7	1814318	intergenic		15	25142169	SNRPN
1	1419823	ATAD3B		7	1845044	intergenic		15	25142179	SNRPN
1	1419835	ATAD3B		7	1845047	intergenic		15	25142193	SNRPN
1	1419848	ATAD3B		7	1847011	intergenic		15	25142478	SNRPN
1	1419857	ATAD3B		7	1918909	MAD1L1		15	25142553	SNRPN
1	1419867	ATAD3B		7	1918929	MAD1L1		15	25142556	SNRPN
1	1419871	ATAD3B		7	1918943	MAD1L1		15	25142612	SNRPN
1	1419872	ATAD3B		7	1918967	MAD1L1		15	25142642	SNRPN
1	1419888	ATAD3B		7	1918969	MAD1L1		15	25142657	SNRPN
1	1419891	ATAD3B		7	1918972	MAD1L1		15	25142671	SNRPN
1	1419898	ATAD3B		7	1918975	MAD1L1		15	25143624	SNRPN
1	1419946	ATAD3B		7	1918979	MAD1L1		15	25146129	SNRPN
1	1419948	ATAD3B		7	1918991	MAD1L1		15	25146133	SNRPN
1	1419981	ATAD3B		7	1919008	MAD1L1		15	25149028	SNRPN
1	1422657	ATAD3B		7	1919009	MAD1L1		15	25149091	SNRPN
1	1422681	ATAD3B		7	1919015	MAD1L1		15	25149101	SNRPN
1	1422881	ATAD3B		7	1919085	MAD1L1		15	25149106	SNRPN
1	1423415	ATAD3B		7	1919472	MAD1L1		15	25149136	SNRPN
1	1423435	ATAD3B		7	1919478	MAD1L1		15	25149169	SNRPN
1	1423464	ATAD3B		7	1919495	MAD1L1		15	25149538	SNRPN
1	1423474	ATAD3B		7	1919499	MAD1L1		15	25149592	SNRPN
1	1423492	ATAD3B		7	1919505	MAD1L1		15	25149600	SNRPN
1	1423496	ATAD3B		7	1919527	MAD1L1		15	25149601	SNRPN
1	1423511	ATAD3B		7	1919531	MAD1L1		15	25149682	SNRPN
1	1423547	ATAD3B		7	1919567	MAD1L1		15	25149695	SNRPN
1	1423749	ATAD3B		7	1919571	MAD1L1		15	25149868	SNRPN
1	1423788	ATAD3B		7	1919584	MAD1L1		15	25149935	SNRPN
1	1423827	ATAD3B		7	1919661	MAD1L1		15	25149964	SNRPN
1	1423829	ATAD3B		7	1919673	MAD1L1		15	25150140	SNRPN
1	1423886	ATAD3B		7	1930887	MAD1L1		15	25150204	SNRPN
1	1423929	ATAD3B		7	1930957	MAD1L1		15	25150404	SNRPN
1	1423937	ATAD3B		7	1930980	MAD1L1		15	25150446	SNRPN
1	1423938	ATAD3B		7	1930994	MAD1L1		15	25150495	SNRPN
1	1423955	ATAD3B		7	1931038	MAD1L1		15	25150500	SNRPN
1	1423963	ATAD3B		7	1931079	MAD1L1		15	25150503	SNRPN
1	1423974	ATAD3B		7	1931080	MAD1L1		15	25150505	SNRPN
1	1424018	ATAD3B		7	1931155	MAD1L1		15	25150509	SNRPN
1	1424019	ATAD3B		7	1931319	MAD1L1		15	25150510	SNRPN
1	1424270	ATAD3B		7	1931340	MAD1L1		15	25150517	SNRPN
1	1424340	ATAD3B		7	1931381	MAD1L1		15	25150535	SNRPN
1	1425427	ATAD3B		7	1931396	MAD1L1		15	25150541	SNRPN
1	1425783	ATAD3B		7	1931412	MAD1L1		15	25150549	SNRPN
1	1427589	ATAD3B		7	1931413	MAD1L1		15	25151399	SNRPN
1	1427633	ATAD3B		7	1931416	MAD1L1		15	25151412	SNRPN
1	1427641	ATAD3B		7	1931420	MAD1L1		15	25151425	SNRPN
1	1427657	ATAD3B		7	1931434	MAD1L1		15	25151489	SNRPN
1	1427665	ATAD3B		7	1931436	MAD1L1		15	25151508	SNRPN
1	1428117	ATAD3B		7	1931466	MAD1L1		15	25151509	SNRPN
1	1428198	ATAD3B		7	1931483	MAD1L1		15	25151515	SNRPN
1	1428880	ATAD3B		7	1931489	MAD1L1		15	25151523	SNRPN
1	1428886	ATAD3B		7	1931492	MAD1L1		15	25151527	SNRPN
1	1428944	ATAD3B		7	1931506	MAD1L1		15	25151541	SNRPN
1	1428949	ATAD3B		7	1945600	MAD1L1		15	25151542	SNRPN
1	1433030	ATAD3B		7	1945603	MAD1L1		15	25151554	SNRPN
1	1433035	ATAD3B		7	1948138	MAD1L1		15	25151759	SNRPN
1	1433059	ATAD3B		7	1948209	MAD1L1		15	25152490	SNRPN
1	1433066	ATAD3B		7	1961235	intergenic		15	25152828	SNRPN
1	1433067	ATAD3B		7	2010107	MAD1L1		15	25152856	SNRPN
1	1433069	ATAD3B		7	2022090	MAD1L1		15	25152867	SNRPN
1	1433115	ATAD3B		7	2062094	MAD1L1		15	25152873	SNRPN
1	1433125	ATAD3B		7	2062103	MAD1L1		15	25152876	SNRPN
1	1433126	ATAD3B		7	2063472	MAD1L1		15	25152946	SNRPN
1	1433135	ATAD3B		7	2067871	MAD1L1		15	25152947	SNRPN
1	1433148	ATAD3B		7	2067896	MAD1L1		15	25152973	SNRPN
1	1433152	ATAD3B		7	2067902	MAD1L1		15	25153047	SNRPN
1	1433167	ATAD3B		7	2073523	MAD1L1		15	25153053	SNRPN
[truncated: 876,290+ more rows]
